# Supplementary material for: Microbiome sequencing revealed the abundance of uncultured bacteria in the Phatthalung sago palm-growing soil
Source: PLoS One. 2024 Mar 5;19(3):e0299251. doi: 10.1371/journal.pone.0299251 (PMC10914256; doi:10.1371/journal.pone.0299251)
Supplement: S2 File — (XLSX) [file pone.0299251.s002.xlsx]

## Sheet: S1 Table 
S1 Table Sampling locations of sago palm-growing soils used in this work
Sample ID	Season	Coordinates
S1	Summer	7°43'59"N
		99°59'46"E
S2	Summer	7°43'57"N
		99°59'47"E
S3	Summer	7°43'57"N
		99°59'46"E
S4	Summer	7°43'56"N
		99°59'45"E
S5	Summer	7°43'56"N
		99°59'46"E
R1	Rainy	7°43'59"N
		99°59'47"E
R2	Rainy	7°43'59"N
		99°59'46"E
R3	Rainy	7°43'59"N
		99°59'46"E
R4	Rainy	7°43'55"N
		99°59'45"E
R5	Rainy	7°43'56"N
		99°59'46"E

## Sheet: S2 Table 
S2 Table ASV information and sequences reads for Sago palm-growing soils collected during the summer and rainy seasons
ASV ID	Taxonomic classification	Summer					Rainy
		S1	S2	S3	S4	S5	R1	R2	R3	R4	R5
2965e0725505ab065408eef1c0b0164b	d__Bacteria; p__Entotheonellaeota; c__Entotheonellia; o__Entotheonellales; f__Entotheonellaceae; g__Entotheonellaceae; s__uncultured_bacterium	0	6	13	14	0	0	4	9	6	0
fac7c992dd2d864bd728f1c086882ad3	d__Archaea; p__Crenarchaeota; c__Bathyarchaeia; o__Bathyarchaeia; f__Bathyarchaeia; g__Bathyarchaeia; s__unidentified_archaeon	48	0	19	9	0	15	0	13	18	27
cc148ff8a08496f219ce3600fe74b38b	d__Archaea; p__Euryarchaeota; c__Methanobacteria; o__Methanobacteriales; f__Methanobacteriaceae; g__Methanobacterium	35	17	27	0	0	0	0	14	11	55
2b9e93e0389382667210067be1f230dd	d__Archaea; p__Halobacterota; c__Methanocellia; o__Methanocellales; f__Methanocellaceae; g__Rice_Cluster_I; s__uncultured_archaeon	32	6	14	0	0	0	0	0	16	14
d490e4ba1be2832336ca75803a0fbbd7	d__Archaea; p__Halobacterota; c__Methanosarcinia; o__Methanosarciniales; f__Methanosaetaceae; g__Methanosaeta; s__uncultured_archaeon	65	7	13	6	39	6	4	29	25	66
0e1bb28f81424a6608e526af65b1df3e	d__Bacteria; p__Acidobacteriota	17	35	5	8	14	0	6	7	8	0
1ea771c66a7ea166b09392c400bf293e	d__Bacteria; p__Acidobacteriota; c__Acidobacteriae; o__Acidobacteriales	80	0	8	4	0	114	11	14	7	0
9eaa93897d307440c14114e7eece43d3	d__Bacteria; p__Acidobacteriota; c__Acidobacteriae; o__Acidobacteriales; f__Acidobacteriaceae_(Subgroup_1)	29	0	0	0	0	0	14	17	8	0
f6608f671ba049a0548bf12cfb4a5ff7	d__Bacteria; p__Acidobacteriota; c__Acidobacteriae; o__Acidobacteriales; f__Acidobacteriaceae_(Subgroup_1); g__uncultured; s__uncultured_Acidobacteriales	25	0	0	0	0	44	0	0	21	25
8a153b2c8cf43ae3178941599938d94e	d__Bacteria; p__Acidobacteriota; c__Acidobacteriae; o__Acidobacteriales; f__Koribacteraceae; g__Candidatus_Koribacter	42	0	0	0	0	79	0	0	0	0
10f6a71addccf9e2f3fc6a8cd60239b1	d__Bacteria; p__Acidobacteriota; c__Acidobacteriae; o__Acidobacteriales; f__Koribacteraceae; g__Candidatus_Koribacter; s__uncultured_bacterium	17	0	0	0	0	14	0	0	11	25
5e72c8d6c2fd1bae6d3f45553a56e37e	d__Bacteria; p__Acidobacteriota; c__Acidobacteriae; o__Acidobacteriales; f__Koribacteraceae; g__Candidatus_Koribacter; s__uncultured_bacterium	0	0	0	0	0	19	23	40	0	73
1909a21ab77d9ecb26877983d3e473b9	d__Bacteria; p__Acidobacteriota; c__Acidobacteriae; o__Acidobacteriales; f__uncultured; g__uncultured	0	0	0	0	26	0	0	0	0	82
90e1428245da92ef820d624acdc1d6b7	d__Bacteria; p__Acidobacteriota; c__Acidobacteriae; o__Acidobacteriales; f__uncultured; g__uncultured	61	0	0	0	0	45	0	0	0	0
fde39c5685bafd7055ab15bc9cfbb2af	d__Bacteria; p__Acidobacteriota; c__Acidobacteriae; o__Acidobacteriales; f__uncultured; g__uncultured	10	0	0	9	0	28	82	22	10	0
e2693bd2fd0da750a7dcc2018ad2b61b	d__Bacteria; p__Acidobacteriota; c__Acidobacteriae; o__Acidobacteriales; f__uncultured; g__uncultured	44	0	0	0	0	15	0	0	8	0
b5c2a8741f4d4027a7da2c6e48b657c1	d__Bacteria; p__Acidobacteriota; c__Acidobacteriae; o__Acidobacteriales; f__uncultured; g__uncultured	0	4	0	0	11	24	0	0	0	89
257169e5eee021ba0741fec42e3597b4	d__Bacteria; p__Acidobacteriota; c__Acidobacteriae; o__Acidobacteriales; f__uncultured; g__uncultured	0	0	0	0	0	0	0	0	0	125
3f592b2129235db58b9a1e3c3a1e56ff	d__Bacteria; p__Acidobacteriota; c__Acidobacteriae; o__Acidobacteriales; f__uncultured; g__uncultured	52	0	0	0	0	61	21	28	32	56
1b95d4368a4524955abcd70e6a805ef6	d__Bacteria; p__Acidobacteriota; c__Acidobacteriae; o__Acidobacteriales; f__uncultured; g__uncultured	8	0	12	0	0	26	0	0	9	0
347976660430a8f6b65384f36703f5cb	d__Bacteria; p__Acidobacteriota; c__Acidobacteriae; o__Acidobacteriales; f__uncultured; g__uncultured	0	0	0	0	0	0	0	0	0	85
34f97cfdd7219d2752de9af52a8d9797	d__Bacteria; p__Acidobacteriota; c__Acidobacteriae; o__Acidobacteriales; f__uncultured; g__uncultured	12	0	0	0	0	13	7	11	0	16
90339b7c51d514f583871c24c031ce7b	d__Bacteria; p__Acidobacteriota; c__Acidobacteriae; o__AKIW659; f__AKIW659; g__AKIW659; s__uncultured_bacterium	4	0	0	0	16	33	0	0	11	0
68e8d98ab62c7c717e5ec57ddd7bc708	d__Bacteria; p__Acidobacteriota; c__Acidobacteriae; o__Bryobacterales; f__Bryobacteraceae; g__Bryobacter	2	0	0	0	14	0	9	25	0	32
29a0ca6a475c2155f4b2418a5d2a96c3	d__Bacteria; p__Acidobacteriota; c__Acidobacteriae; o__Bryobacterales; f__Bryobacteraceae; g__Bryobacter	0	0	9	0	0	13	19	0	10	0
1990421af44a40208553b597b08740e8	d__Bacteria; p__Acidobacteriota; c__Acidobacteriae; o__Bryobacterales; f__Bryobacteraceae; g__Bryobacter	0	24	0	0	21	0	28	0	0	0
f3fcb5cec8284d9ad300de9ca91c5dc7	d__Bacteria; p__Acidobacteriota; c__Acidobacteriae; o__Solibacterales; f__Solibacteraceae; g__Candidatus_Solibacter	88	0	0	0	0	97	0	0	0	0
96e76527a6c20cd43ada580fbccd520f	d__Bacteria; p__Acidobacteriota; c__Acidobacteriae; o__Solibacterales; f__Solibacteraceae; g__Candidatus_Solibacter	0	0	0	0	0	0	0	0	0	151
c25f919f91aeed36b22df39e9f88c9cd	d__Bacteria; p__Acidobacteriota; c__Acidobacteriae; o__Solibacterales; f__Solibacteraceae; g__Candidatus_Solibacter	0	0	18	21	45	0	0	31	73	15
999cc4132f253149bd543dbcf34924be	d__Bacteria; p__Acidobacteriota; c__Acidobacteriae; o__Solibacterales; f__Solibacteraceae; g__Candidatus_Solibacter	0	0	0	0	0	0	0	0	0	74
ee91df1181035a693b1c09995849262c	d__Bacteria; p__Acidobacteriota; c__Acidobacteriae; o__Solibacterales; f__Solibacteraceae; g__Candidatus_Solibacter	13	0	0	0	0	28	0	10	12	15
9f7abdc5da19f02c9b89f042c3e02d82	d__Bacteria; p__Acidobacteriota; c__Acidobacteriae; o__Solibacterales; f__Solibacteraceae; g__Candidatus_Solibacter	15	35	23	33	25	0	0	11	32	0
358ab461a415b3366dda849401442517	d__Bacteria; p__Acidobacteriota; c__Acidobacteriae; o__Solibacterales; f__Solibacteraceae; g__Candidatus_Solibacter	0	11	15	0	0	22	0	32	0	0
53e24fa1fdda19de0c4e44768fab8e9d	d__Bacteria; p__Acidobacteriota; c__Acidobacteriae; o__Solibacterales; f__Solibacteraceae; g__Candidatus_Solibacter	0	0	0	0	0	0	0	0	0	73
54729707641555bb58942d5b4eb9fa53	d__Bacteria; p__Acidobacteriota; c__Acidobacteriae; o__Solibacterales; f__Solibacteraceae; g__Candidatus_Solibacter	35	0	0	0	0	58	28	58	32	51
03d9fea9201ec2d42f0a7efdf28d02ff	d__Bacteria; p__Acidobacteriota; c__Acidobacteriae; o__Subgroup_2; f__Subgroup_2; g__Subgroup_2	18	0	0	0	0	14	0	17	0	0
da981429798d1d3f321161e33d747af6	d__Bacteria; p__Acidobacteriota; c__Acidobacteriae; o__Subgroup_2; f__Subgroup_2; g__Subgroup_2	0	0	0	0	0	0	43	19	5	0
ae118c26a4232fe36f42d8d35c104760	d__Bacteria; p__Acidobacteriota; c__Acidobacteriae; o__Subgroup_2; f__Subgroup_2; g__Subgroup_2	0	12	0	0	53	34	0	41	27	46
cfe182c75b4f7971903a4cb1d63014e9	d__Bacteria; p__Acidobacteriota; c__Acidobacteriae; o__Subgroup_2; f__Subgroup_2; g__Subgroup_2; s__uncultured_Acidobacteria	25	0	2	2	4	47	19	10	17	0
e65c53d5ac1f5ebfb097319fc90a4b00	d__Bacteria; p__Acidobacteriota; c__AT-s3-28; o__AT-s3-28; f__AT-s3-28; g__AT-s3-28	0	0	9	0	10	0	7	10	24	0
4a9174702032d6b84a8c4b9d1052621c	d__Bacteria; p__Acidobacteriota; c__Blastocatellia; o__11-24; f__11-24; g__11-24	0	0	8	5	0	0	17	25	0	0
acb44d15c918bbd6938f85e6402cad95	d__Bacteria; p__Acidobacteriota; c__Blastocatellia; o__11-24; f__11-24; g__11-24	0	14	0	0	31	15	9	0	0	0
41d3e8ecd5d8fb2c21cd33c6b7b72cd3	d__Bacteria; p__Acidobacteriota; c__Blastocatellia; o__11-24; f__11-24; g__11-24	0	60	0	0	32	0	0	0	0	0
dfd272dbbe603f34abcac6b93c048a23	d__Bacteria; p__Acidobacteriota; c__Blastocatellia; o__11-24; f__11-24; g__11-24	15	42	17	42	56	19	0	43	18	69
b9b7c84755ef27ff0eef2d386cede1aa	d__Bacteria; p__Acidobacteriota; c__Blastocatellia; o__11-24; f__11-24; g__11-24	14	0	0	33	0	0	0	42	0	0
faef13fffd0477afd5ce795f7bdf30b6	d__Bacteria; p__Acidobacteriota; c__Blastocatellia; o__11-24; f__11-24; g__11-24	0	82	0	0	19	0	0	0	0	0
6472af312beeb5f7e8221bbe661edb2b	d__Bacteria; p__Acidobacteriota; c__Blastocatellia; o__11-24; f__11-24; g__11-24	0	0	27	0	0	40	0	0	31	0
d1b2065201cf992ab4e53a5d8ef6ec3c	d__Bacteria; p__Acidobacteriota; c__Blastocatellia; o__11-24; f__11-24; g__11-24	0	0	0	0	0	0	60	30	0	0
e9871e0e37d4eee85172359a014d05b5	d__Bacteria; p__Acidobacteriota; c__Blastocatellia; o__11-24; f__11-24; g__11-24	19	0	9	41	0	0	50	38	0	0
c8e75b6c9f3cb52fdfeef69886b6f62f	d__Bacteria; p__Acidobacteriota; c__Blastocatellia; o__11-24; f__11-24; g__11-24	56	50	40	47	0	38	15	48	41	0
95a7464c138a80e30d53e2cb8557ec40	d__Bacteria; p__Acidobacteriota; c__Blastocatellia; o__11-24; f__11-24; g__11-24; s__uncultured_Acidobacteria	0	0	29	23	0	0	0	0	28	0
80c7a719bb7745054dd26bcae744a9f9	d__Bacteria; p__Acidobacteriota; c__Blastocatellia; o__11-24; f__11-24; g__11-24; s__uncultured_bacterium	25	82	0	0	48	0	0	0	10	16
4ea96611277cd361c612372810832017	d__Bacteria; p__Acidobacteriota; c__Blastocatellia; o__11-24; f__11-24; g__11-24; s__uncultured_bacterium	50	0	40	0	0	37	10	0	0	0
4f441b2a6bd185720f72e47bc7d5b186	d__Bacteria; p__Acidobacteriota; c__Blastocatellia; o__11-24; f__11-24; g__11-24; s__uncultured_bacterium	19	11	16	39	0	0	0	17	12	0
c0505378e9bdd6457f1c2e048e89730e	d__Bacteria; p__Acidobacteriota; c__Blastocatellia; o__11-24; f__11-24; g__11-24; s__uncultured_bacterium	20	21	0	0	0	34	0	0	0	26
514c67b520108b0a79e70a48692f9fae	d__Bacteria; p__Acidobacteriota; c__Blastocatellia; o__11-24; f__11-24; g__11-24; s__uncultured_bacterium	134	45	48	29	0	115	0	47	70	48
3e846fb51ed8f6846842d970991bc7f4	d__Bacteria; p__Acidobacteriota; c__Blastocatellia; o__11-24; f__11-24; g__11-24; s__uncultured_bacterium	27	56	0	15	21	47	0	0	29	41
f56d002308d3754608aa80c9724a2c43	d__Bacteria; p__Acidobacteriota; c__Blastocatellia; o__11-24; f__11-24; g__11-24; s__uncultured_bacterium	0	44	16	30	0	35	0	0	0	0
02b74fc8cf9cbc76e584b8597a382aa3	d__Bacteria; p__Acidobacteriota; c__Blastocatellia; o__11-24; f__11-24; g__11-24; s__uncultured_bacterium	0	21	9	9	92	0	0	0	0	0
d8b23f6b7d3562b66df38cab593495e7	d__Bacteria; p__Acidobacteriota; c__Blastocatellia; o__11-24; f__11-24; g__11-24; s__uncultured_bacterium	0	56	0	0	0	0	0	0	0	0
8d62949a974ccd7500acb98a0f71cdfd	d__Bacteria; p__Acidobacteriota; c__Blastocatellia; o__11-24; f__11-24; g__11-24; s__uncultured_bacterium	0	58	0	0	86	0	35	0	0	0
3d716b7ef890fef283ccf4c4d3830341	d__Bacteria; p__Acidobacteriota; c__Blastocatellia; o__11-24; f__11-24; g__11-24; s__uncultured_bacterium	60	41	38	37	0	83	0	23	57	0
ff9241752377093833b4ac7b58e9c626	d__Bacteria; p__Acidobacteriota; c__Blastocatellia; o__11-24; f__11-24; g__11-24; s__uncultured_bacterium	0	52	0	0	0	0	0	0	0	30
e918debf5eecb98d00c03134ec62e82f	d__Bacteria; p__Acidobacteriota; c__Blastocatellia; o__DS-100; f__DS-100; g__DS-100	8	0	6	0	6	0	15	25	32	18
b75b5da5875ad9121aeecefc0c894fa3	d__Bacteria; p__Acidobacteriota; c__Blastocatellia; o__Pyrinomonadales; f__Pyrinomonadaceae; g__RB41	16	21	34	10	17	14	20	48	36	45
610bd30b7f8749e528cdcbf3e96d1c74	d__Bacteria; p__Acidobacteriota; c__Blastocatellia; o__Pyrinomonadales; f__Pyrinomonadaceae; g__RB41	10	0	11	11	8	14	0	0	7	0
bd4955b74fd899f0d5cf9061d8bf902a	d__Bacteria; p__Acidobacteriota; c__Blastocatellia; o__Pyrinomonadales; f__Pyrinomonadaceae; g__RB41	0	20	0	0	0	0	0	0	0	66
eb19cb32a2843d484367eb35ab332a15	d__Bacteria; p__Acidobacteriota; c__Blastocatellia; o__Pyrinomonadales; f__Pyrinomonadaceae; g__RB41	8	0	0	0	0	0	0	12	33	32
79ab19e19a9a9a7a9b6f3e45ccc16468	d__Bacteria; p__Acidobacteriota; c__Blastocatellia; o__Pyrinomonadales; f__Pyrinomonadaceae; g__RB41	9	0	18	0	0	0	10	23	22	0
ad620ed9db33eef739ddef57b15fe1a0	d__Bacteria; p__Acidobacteriota; c__Holophagae; o__Subgroup_7; f__Subgroup_7; g__Subgroup_7	0	11	0	22	0	23	0	0	14	3
4b0d135633ab4d85b1e1944efd5e8ad9	d__Bacteria; p__Acidobacteriota; c__Holophagae; o__Subgroup_7; f__Subgroup_7; g__Subgroup_7; s__uncultured_Desulfovirga	28	28	25	16	41	46	34	22	17	30
2562d3178c9886bb6b20f498cc37726b	d__Bacteria; p__Acidobacteriota; c__Holophagae; o__Subgroup_7; f__Subgroup_7; g__Subgroup_7; s__uncultured_Desulfovirga	25	50	0	9	0	64	0	33	21	0
184057ce0ea1de0cbcb65a1211fab71a	d__Bacteria; p__Acidobacteriota; c__Holophagae; o__Subgroup_7; f__Subgroup_7; g__Subgroup_7; s__uncultured_Desulfovirga	65	28	0	21	47	54	33	41	31	78
962540c6f18d1c401eeb476e8be9803b	d__Bacteria; p__Acidobacteriota; c__Holophagae; o__Subgroup_7; f__Subgroup_7; g__Subgroup_7; s__uncultured_Desulfovirga	0	0	29	30	0	0	0	0	0	0
d0ae8f1ef34f36d30e5b3ad42e3717df	d__Bacteria; p__Acidobacteriota; c__Holophagae; o__Subgroup_7; f__Subgroup_7; g__Subgroup_7; s__uncultured_Desulfovirga	0	0	8	0	0	0	0	11	37	15
6de26f7720063acc5e038ce3f9c7a29e	d__Bacteria; p__Acidobacteriota; c__Holophagae; o__Subgroup_7; f__Subgroup_7; g__Subgroup_7; s__uncultured_Desulfovirga	15	0	20	62	0	0	0	0	0	0
390f2cac4f12b5234020996c20ed32da	d__Bacteria; p__Acidobacteriota; c__Subgroup_11; o__Subgroup_11; f__Subgroup_11; g__Subgroup_11; s__uncultured_Acidobacteria	0	8	6	6	7	0	6	11	7	0
8cb34f26ec480635a2589a8b9f8dfd33	d__Bacteria; p__Acidobacteriota; c__Subgroup_11; o__Subgroup_11; f__Subgroup_11; g__Subgroup_11; s__uncultured_Acidobacteria	12	0	16	35	0	0	0	11	0	0
801b5c9339ef220877fdef687f26da22	d__Bacteria; p__Acidobacteriota; c__Subgroup_11; o__Subgroup_11; f__Subgroup_11; g__Subgroup_11; s__uncultured_bacterium	16	11	14	9	20	25	19	24	13	16
5bde875e958699bded124cfa9fe1f455	d__Bacteria; p__Acidobacteriota; c__Subgroup_11; o__Subgroup_11; f__Subgroup_11; g__Subgroup_11; s__uncultured_bacterium	0	10	0	6	10	0	16	17	11	0
2a3bb4b0605a29f789b7beebb36eab02	d__Bacteria; p__Acidobacteriota; c__Subgroup_11; o__Subgroup_11; f__Subgroup_11; g__Subgroup_11; s__uncultured_bacterium	32	38	24	65	50	60	70	53	61	20
db9ed3164c414dc8e90974f411074fad	d__Bacteria; p__Acidobacteriota; c__Subgroup_18; o__Subgroup_18; f__Subgroup_18; g__Subgroup_18	0	0	3	0	0	18	9	16	7	0
0ecd5b10039b723bd1fe82184ce26f6f	d__Bacteria; p__Acidobacteriota; c__Subgroup_18; o__Subgroup_18; f__Subgroup_18; g__Subgroup_18	12	0	12	20	12	30	7	20	19	0
b6c14cf48c681902591584a7d6fdb556	d__Bacteria; p__Acidobacteriota; c__Subgroup_18; o__Subgroup_18; f__Subgroup_18; g__Subgroup_18	0	0	0	24	0	0	60	57	0	0
2a6fc577de88df18ffa3893c3497f920	d__Bacteria; p__Acidobacteriota; c__Subgroup_18; o__Subgroup_18; f__Subgroup_18; g__Subgroup_18	37	0	0	12	0	26	0	0	19	30
1a4cdd5bdde38ed45538002851cedf1c	d__Bacteria; p__Acidobacteriota; c__Subgroup_18; o__Subgroup_18; f__Subgroup_18; g__Subgroup_18	20	24	24	0	22	0	50	0	0	0
635e0cbdf6c605b255e20585eaae6854	d__Bacteria; p__Acidobacteriota; c__Subgroup_18; o__Subgroup_18; f__Subgroup_18; g__Subgroup_18	21	24	12	1	45	0	18	0	27	0
629f9bd5f2ec3b3f193c70981bfb0927	d__Bacteria; p__Acidobacteriota; c__Subgroup_18; o__Subgroup_18; f__Subgroup_18; g__Subgroup_18	10	0	21	13	17	14	0	0	22	29
c26638646ef0614c5cc997c47173a145	d__Bacteria; p__Acidobacteriota; c__Subgroup_18; o__Subgroup_18; f__Subgroup_18; g__Subgroup_18	6	0	8	12	0	0	0	7	0	0
2a24550eb8080e3f20b6a1504aa026a2	d__Bacteria; p__Acidobacteriota; c__Subgroup_18; o__Subgroup_18; f__Subgroup_18; g__Subgroup_18	21	34	28	41	39	11	45	25	22	0
0ac86c01d9c03403f9abf440b5481034	d__Bacteria; p__Acidobacteriota; c__Subgroup_18; o__Subgroup_18; f__Subgroup_18; g__Subgroup_18	0	0	7	0	0	36	0	0	15	0
c3c1ffe57ce6bed4104f75de160973ae	d__Bacteria; p__Acidobacteriota; c__Subgroup_18; o__Subgroup_18; f__Subgroup_18; g__Subgroup_18	0	97	19	16	65	0	0	0	26	29
196ffb35ae4df66aeb50bc5a887e9693	d__Bacteria; p__Acidobacteriota; c__Subgroup_18; o__Subgroup_18; f__Subgroup_18; g__Subgroup_18	27	0	0	20	0	43	0	0	0	0
ca19dce5e2b8ee03c5a245d0a39274e2	d__Bacteria; p__Acidobacteriota; c__Subgroup_18; o__Subgroup_18; f__Subgroup_18; g__Subgroup_18	0	52	0	0	55	0	0	0	0	31
f34c311435d36bf96b7ad4decd274615	d__Bacteria; p__Acidobacteriota; c__Subgroup_18; o__Subgroup_18; f__Subgroup_18; g__Subgroup_18; s__uncultured_bacterium	14	0	20	29	0	0	49	36	13	0
30b7ad2b33461c2baffc9db88f43d627	d__Bacteria; p__Acidobacteriota; c__Subgroup_18; o__Subgroup_18; f__Subgroup_18; g__Subgroup_18; s__uncultured_bacterium	0	39	0	0	14	0	0	0	0	15
059a2975d865903462ee074fe7fb5d33	d__Bacteria; p__Acidobacteriota; c__Subgroup_18; o__Subgroup_18; f__Subgroup_18; g__Subgroup_18; s__uncultured_bacterium	0	0	8	23	0	24	0	0	0	0
795e7e48ff26b922b8e63c824a42524e	d__Bacteria; p__Acidobacteriota; c__Subgroup_18; o__Subgroup_18; f__Subgroup_18; g__Subgroup_18; s__uncultured_soil	0	0	28	13	0	0	13	13	15	0
a324bb188269fb9554e38e167932823f	d__Bacteria; p__Acidobacteriota; c__Subgroup_21; o__Subgroup_21; f__Subgroup_21; g__Subgroup_21; s__uncultured_bacterium	0	42	29	27	61	0	21	49	21	32
751baa7678af731216fabcfaf95e6e3f	d__Bacteria; p__Acidobacteriota; c__Subgroup_22; o__Subgroup_22; f__Subgroup_22; g__Subgroup_22	10	0	0	17	0	22	44	25	26	0
631e20616abbca30b3dd4bf5fcdcd132	d__Bacteria; p__Acidobacteriota; c__Subgroup_22; o__Subgroup_22; f__Subgroup_22; g__Subgroup_22	0	39	12	13	43	43	53	33	12	0
0613bb38bae4e53847e407f9cb15547e	d__Bacteria; p__Acidobacteriota; c__Subgroup_22; o__Subgroup_22; f__Subgroup_22; g__Subgroup_22	5	5	12	27	16	91	17	0	0	0
2fc52faedd05399eaaca14abcc438c52	d__Bacteria; p__Acidobacteriota; c__Subgroup_22; o__Subgroup_22; f__Subgroup_22; g__Subgroup_22	9	0	6	9	0	0	21	11	0	0
87ee57ee681bf56dea5460f28b1f358e	d__Bacteria; p__Acidobacteriota; c__Subgroup_22; o__Subgroup_22; f__Subgroup_22; g__Subgroup_22	0	47	0	0	31	0	0	0	12	0
20fc4068341dde1a2ac2eb03cfe13623	d__Bacteria; p__Acidobacteriota; c__Subgroup_22; o__Subgroup_22; f__Subgroup_22; g__Subgroup_22	0	0	10	4	21	0	17	0	0	0
1c76aafe3b13efcd371522b9dbef223d	d__Bacteria; p__Acidobacteriota; c__Subgroup_22; o__Subgroup_22; f__Subgroup_22; g__Subgroup_22	15	0	13	17	28	0	48	19	0	0
3993081e7925f1d3c2157d4bc7628a09	d__Bacteria; p__Acidobacteriota; c__Subgroup_22; o__Subgroup_22; f__Subgroup_22; g__Subgroup_22	9	0	50	68	0	0	62	35	23	0
675e9456b90d9510afbd85fbd1d819be	d__Bacteria; p__Acidobacteriota; c__Subgroup_22; o__Subgroup_22; f__Subgroup_22; g__Subgroup_22	0	0	0	0	9	0	18	34	12	11
7d50aca364f49c9248bf1b34b0bd9ce1	d__Bacteria; p__Acidobacteriota; c__Subgroup_22; o__Subgroup_22; f__Subgroup_22; g__Subgroup_22	0	8	15	15	19	0	42	17	9	0
3b8ce702972e2c4de9ab58c12131df81	d__Bacteria; p__Acidobacteriota; c__Subgroup_22; o__Subgroup_22; f__Subgroup_22; g__Subgroup_22	0	0	29	23	19	0	15	0	0	0
7faf7e6af3e4f92ca5dba7be1979b50e	d__Bacteria; p__Acidobacteriota; c__Subgroup_22; o__Subgroup_22; f__Subgroup_22; g__Subgroup_22; s__uncultured_Acidobacteriales	0	0	14	18	0	21	52	0	26	0
43dc6a5fe9e3e8c0d2910ec1b57dc1c0	d__Bacteria; p__Acidobacteriota; c__Subgroup_22; o__Subgroup_22; f__Subgroup_22; g__Subgroup_22; s__uncultured_Acidobacteriales	0	0	11	0	15	0	48	7	0	0
f9e9933e70d10a3ff36cc48ac5d51892	d__Bacteria; p__Acidobacteriota; c__Subgroup_22; o__Subgroup_22; f__Subgroup_22; g__Subgroup_22; s__uncultured_Acidobacteriales	11	20	12	0	26	0	31	0	21	0
c0280671835cb06a3902c45b85e7f52e	d__Bacteria; p__Acidobacteriota; c__Subgroup_22; o__Subgroup_22; f__Subgroup_22; g__Subgroup_22; s__uncultured_bacterium	0	35	0	0	32	0	0	0	0	0
33519fca20e87491beeac0891ab9a4bf	d__Bacteria; p__Acidobacteriota; c__Subgroup_22; o__Subgroup_22; f__Subgroup_22; g__Subgroup_22; s__uncultured_bacterium	0	0	8	13	35	0	0	0	0	0
892726bcfc52c20473efd7dc391a8911	d__Bacteria; p__Acidobacteriota; c__Subgroup_22; o__Subgroup_22; f__Subgroup_22; g__Subgroup_22; s__uncultured_bacterium	12	0	0	0	0	0	32	28	8	10
119cf5a333402271010ec5490907b29e	d__Bacteria; p__Acidobacteriota; c__Subgroup_22; o__Subgroup_22; f__Subgroup_22; g__Subgroup_22; s__uncultured_bacterium	3	0	0	11	0	0	21	10	0	0
0fc1ccfd54390ce11817a4a6278dc662	d__Bacteria; p__Acidobacteriota; c__Subgroup_22; o__Subgroup_22; f__Subgroup_22; g__Subgroup_22; s__uncultured_bacterium	9	0	0	6	0	0	31	0	0	0
b319b983f8dce2a089d1f9ecc8e3380c	d__Bacteria; p__Acidobacteriota; c__Subgroup_22; o__Subgroup_22; f__Subgroup_22; g__Subgroup_22; s__uncultured_bacterium	0	17	8	0	37	0	31	0	14	0
f31b6e7e57581be066468631200c6b33	d__Bacteria; p__Acidobacteriota; c__Subgroup_22; o__Subgroup_22; f__Subgroup_22; g__Subgroup_22; s__uncultured_proteobacterium	0	19	5	15	20	33	36	15	0	0
9857305f118e8766796f2cfb519f1d82	d__Bacteria; p__Acidobacteriota; c__Subgroup_22; o__Subgroup_22; f__Subgroup_22; g__Subgroup_22; s__uncultured_proteobacterium	11	29	33	8	32	18	23	9	18	0
7c0d683e7d7c423b166e642646b3600d	d__Bacteria; p__Acidobacteriota; c__Subgroup_25; o__Subgroup_25; f__Subgroup_25; g__Subgroup_25	23	0	29	33	8	13	0	6	17	0
98b17006769b3c4bee3cf42454e7bd5d	d__Bacteria; p__Acidobacteriota; c__Subgroup_25; o__Subgroup_25; f__Subgroup_25; g__Subgroup_25; s__uncultured_bacterium	15	0	3	0	6	4	0	0	3	58
a6d6a141ff6f75db0cc07c54ce091f55	d__Bacteria; p__Acidobacteriota; c__Subgroup_25; o__Subgroup_25; f__Subgroup_25; g__Subgroup_25; s__uncultured_bacterium	31	59	32	30	17	20	13	26	29	35
55c54a29a6d0a1fff847db6522d54e1c	d__Bacteria; p__Acidobacteriota; c__Subgroup_25; o__Subgroup_25; f__Subgroup_25; g__Subgroup_25; s__uncultured_bacterium	13	3	24	21	6	0	10	13	12	0
fe71ac4feed0153f2cc33ace8b95c98d	d__Bacteria; p__Acidobacteriota; c__Subgroup_25; o__Subgroup_25; f__Subgroup_25; g__Subgroup_25; s__uncultured_bacterium	0	0	0	0	0	0	0	0	0	100
80aed528749852c0c2e691cc42f07244	d__Bacteria; p__Acidobacteriota; c__Subgroup_25; o__Subgroup_25; f__Subgroup_25; g__Subgroup_25; s__uncultured_bacterium	0	0	0	0	0	0	0	0	0	155
dc393964b890b0054265f285ec3148e3	d__Bacteria; p__Acidobacteriota; c__Subgroup_25; o__Subgroup_25; f__Subgroup_25; g__Subgroup_25; s__uncultured_bacterium	15	64	37	16	21	20	6	14	7	13
14b8d422c4289a2b3bad745f19b61917	d__Bacteria; p__Acidobacteriota; c__Subgroup_25; o__Subgroup_25; f__Subgroup_25; g__Subgroup_25; s__uncultured_soil	132	73	129	67	60	101	26	71	94	123
f149f5b3928aa6589260cc14d0d4443c	d__Bacteria; p__Acidobacteriota; c__Subgroup_5; o__Subgroup_5; f__Subgroup_5; g__Subgroup_5	0	0	0	10	0	0	0	11	35	0
8d9c7d289312699bc3ee9d789cf5c56b	d__Bacteria; p__Acidobacteriota; c__Subgroup_5; o__Subgroup_5; f__Subgroup_5; g__Subgroup_5; s__uncultured_bacterium	12	10	11	6	4	0	0	0	0	0
1a80d079df224daa96f843b2e84cc1b3	d__Bacteria; p__Acidobacteriota; c__Subgroup_5; o__Subgroup_5; f__Subgroup_5; g__Subgroup_5; s__uncultured_bacterium	15	0	26	15	0	0	0	0	0	0
19b7fd28b34d0011b37ca736b44a7d82	d__Bacteria; p__Acidobacteriota; c__Subgroup_5; o__Subgroup_5; f__Subgroup_5; g__Subgroup_5; s__uncultured_bacterium	0	0	13	9	14	14	15	20	25	22
e4107c9427ff730d8bb2b193d0779c87	d__Bacteria; p__Acidobacteriota; c__Subgroup_5; o__Subgroup_5; f__Subgroup_5; g__Subgroup_5; s__uncultured_bacterium	0	24	0	0	19	25	0	0	18	0
fcc553bdbf0c7a9dec48bfb53cae585e	d__Bacteria; p__Acidobacteriota; c__Subgroup_5; o__Subgroup_5; f__Subgroup_5; g__Subgroup_5; s__uncultured_bacterium	10	2	8	12	14	0	12	0	14	17
ad7020d9a51e291320d3d0db10c6b637	d__Bacteria; p__Acidobacteriota; c__Subgroup_5; o__Subgroup_5; f__Subgroup_5; g__Subgroup_5; s__uncultured_bacterium	83	60	103	89	70	109	0	53	111	196
47e6b2ac448dbfc8d4a828defdd07142	d__Bacteria; p__Acidobacteriota; c__Subgroup_5; o__Subgroup_5; f__Subgroup_5; g__Subgroup_5; s__uncultured_bacterium	19	88	19	19	54	14	29	51	43	36
b3e9a29c2e0cb3936229f9e4f51d742a	d__Bacteria; p__Acidobacteriota; c__Subgroup_5; o__Subgroup_5; f__Subgroup_5; g__Subgroup_5; s__uncultured_bacterium	27	47	24	19	30	29	25	18	20	21
f6d6b07e9347d0a01b38c1dfb5a7fbe6	d__Bacteria; p__Acidobacteriota; c__Subgroup_5; o__Subgroup_5; f__Subgroup_5; g__Subgroup_5; s__uncultured_bacterium	17	19	26	30	0	0	27	11	14	0
799dd8c4885de7e110da17442ba17ea7	d__Bacteria; p__Acidobacteriota; c__Subgroup_5; o__Subgroup_5; f__Subgroup_5; g__Subgroup_5; s__uncultured_bacterium	0	40	20	19	0	31	0	0	0	0
ccc1af35d368b70895640675b594fab9	d__Bacteria; p__Acidobacteriota; c__Subgroup_5; o__Subgroup_5; f__Subgroup_5; g__Subgroup_5; s__uncultured_bacterium	14	44	8	10	0	0	0	0	0	0
212935c5a4afd091694212fb146f5b33	d__Bacteria; p__Acidobacteriota; c__Subgroup_5; o__Subgroup_5; f__Subgroup_5; g__Subgroup_5; s__uncultured_bacterium	4	7	6	7	7	0	0	4	9	0
6d868d01546e48f085146133b1995362	d__Bacteria; p__Acidobacteriota; c__Subgroup_5; o__Subgroup_5; f__Subgroup_5; g__Subgroup_5; s__uncultured_bacterium	22	14	24	13	0	0	27	0	0	0
b1570509ccf7fd7ba117e3c7f9bd511b	d__Bacteria; p__Acidobacteriota; c__Subgroup_5; o__Subgroup_5; f__Subgroup_5; g__Subgroup_5; s__uncultured_bacterium	23	29	0	24	14	0	0	0	0	0
cd512fa290bc807510ee40450dbbc801	d__Bacteria; p__Acidobacteriota; c__Subgroup_5; o__Subgroup_5; f__Subgroup_5; g__Subgroup_5; s__uncultured_bacterium	47	76	53	31	64	70	0	34	51	94
56e0e8911809e08540b6597883e85936	d__Bacteria; p__Acidobacteriota; c__Subgroup_5; o__Subgroup_5; f__Subgroup_5; g__Subgroup_5; s__uncultured_bacterium	0	25	12	0	16	0	0	0	9	44
3750254c48fc4322f7c5c6ec1b47d3e9	d__Bacteria; p__Acidobacteriota; c__Subgroup_5; o__Subgroup_5; f__Subgroup_5; g__Subgroup_5; s__uncultured_bacterium	12	15	32	19	19	26	10	26	64	16
278c9f69491f3b336f2fdd79696c15ea	d__Bacteria; p__Acidobacteriota; c__Thermoanaerobaculia; o__Thermoanaerobaculales; f__Thermoanaerobaculaceae; g__Subgroup_10	0	9	8	10	0	0	0	9	11	0
d45234262397ad7d0e24fd0438aaf665	d__Bacteria; p__Acidobacteriota; c__Thermoanaerobaculia; o__Thermoanaerobaculales; f__Thermoanaerobaculaceae; g__Subgroup_10; s__uncultured_bacterium	8	0	10	19	0	0	0	0	0	0
fb8ee428be2b31015ef1909e79d7a701	d__Bacteria; p__Acidobacteriota; c__Vicinamibacteria; o__Subgroup_17; f__Subgroup_17; g__Subgroup_17	11	0	0	0	8	0	11	12	15	0
69b7acbf27ed2c761db41b3d61046e36	d__Bacteria; p__Acidobacteriota; c__Vicinamibacteria; o__Subgroup_17; f__Subgroup_17; g__Subgroup_17	0	0	7	0	31	0	3	0	26	0
8b663d2c96c5e78c5e50d5b8c61fc0de	d__Bacteria; p__Acidobacteriota; c__Vicinamibacteria; o__Subgroup_17; f__Subgroup_17; g__Subgroup_17	21	37	27	21	48	0	24	7	35	0
c4945c532ab8a910da9131e0e382a3a4	d__Bacteria; p__Acidobacteriota; c__Vicinamibacteria; o__Subgroup_17; f__Subgroup_17; g__Subgroup_17	39	0	0	0	46	16	4	24	0	23
fa9cc273a5fa33c8d5525866b2125eb7	d__Bacteria; p__Acidobacteriota; c__Vicinamibacteria; o__Subgroup_17; f__Subgroup_17; g__Subgroup_17	40	38	32	44	31	32	0	0	32	0
6d7cb510b7e9f0e538130650e1e757ec	d__Bacteria; p__Acidobacteriota; c__Vicinamibacteria; o__Subgroup_17; f__Subgroup_17; g__Subgroup_17	0	33	0	0	0	15	0	0	0	0
80e22c84bcbe60df5da1ed3184346805	d__Bacteria; p__Acidobacteriota; c__Vicinamibacteria; o__Subgroup_17; f__Subgroup_17; g__Subgroup_17	11	0	0	15	0	0	17	13	0	0
c441b686d8b5fe606b5ab15d9cd187a8	d__Bacteria; p__Acidobacteriota; c__Vicinamibacteria; o__Subgroup_17; f__Subgroup_17; g__Subgroup_17	9	5	8	0	12	0	0	15	1	0
4f5eb2fa4796ce7a00edc8a676a28719	d__Bacteria; p__Acidobacteriota; c__Vicinamibacteria; o__Subgroup_17; f__Subgroup_17; g__Subgroup_17	72	58	46	50	70	139	62	30	48	67
1265f4734624c2ceca0a9a39bf85f708	d__Bacteria; p__Acidobacteriota; c__Vicinamibacteria; o__Subgroup_17; f__Subgroup_17; g__Subgroup_17	13	21	11	3	9	0	10	1	5	0
4aa1b94b56b96b6eb56165c9563c3d11	d__Bacteria; p__Acidobacteriota; c__Vicinamibacteria; o__Subgroup_17; f__Subgroup_17; g__Subgroup_17	10	16	0	0	35	27	8	7	9	28
cf412766fca2939a11f45f5a29a7d533	d__Bacteria; p__Acidobacteriota; c__Vicinamibacteria; o__Subgroup_17; f__Subgroup_17; g__Subgroup_17	0	42	0	0	0	0	0	0	0	22
28cc9c345fad5c76fc7558bd7b8fe44f	d__Bacteria; p__Acidobacteriota; c__Vicinamibacteria; o__Subgroup_17; f__Subgroup_17; g__Subgroup_17	46	41	50	74	0	0	75	0	53	0
2b9ca2035a9203ac88adc487c5d84a9a	d__Bacteria; p__Acidobacteriota; c__Vicinamibacteria; o__Subgroup_17; f__Subgroup_17; g__Subgroup_17	0	27	0	0	0	25	0	0	0	0
1dcfd5fbbc431ba8a878ad043c58fee0	d__Bacteria; p__Acidobacteriota; c__Vicinamibacteria; o__Subgroup_17; f__Subgroup_17; g__Subgroup_17	8	0	21	17	18	0	0	11	14	0
ef315042a8fab8f9c83f110a2a3fd3df	d__Bacteria; p__Acidobacteriota; c__Vicinamibacteria; o__Subgroup_17; f__Subgroup_17; g__Subgroup_17	0	19	11	15	8	0	21	0	0	0
ddc41aaa62059335110370335e84f581	d__Bacteria; p__Acidobacteriota; c__Vicinamibacteria; o__Subgroup_17; f__Subgroup_17; g__Subgroup_17	10	9	17	12	28	20	16	0	0	0
cb91f396a0cd1fdc666312a0266879c2	d__Bacteria; p__Acidobacteriota; c__Vicinamibacteria; o__Subgroup_17; f__Subgroup_17; g__Subgroup_17	22	110	13	0	49	44	0	0	15	0
947e517ea66945adeeafa6b81ee8d158	d__Bacteria; p__Acidobacteriota; c__Vicinamibacteria; o__Subgroup_17; f__Subgroup_17; g__Subgroup_17	0	62	21	0	30	38	0	0	0	0
32ad593b95d1d38f9c2c5847ededb56b	d__Bacteria; p__Acidobacteriota; c__Vicinamibacteria; o__Subgroup_17; f__Subgroup_17; g__Subgroup_17	12	0	18	31	0	0	0	0	20	0
4d322a8a0744b5f0c1059a189cc88bfa	d__Bacteria; p__Acidobacteriota; c__Vicinamibacteria; o__Subgroup_17; f__Subgroup_17; g__Subgroup_17	0	59	0	14	0	0	0	0	11	0
6d8cdd56769c78669cd88159b5cbece5	d__Bacteria; p__Acidobacteriota; c__Vicinamibacteria; o__Subgroup_17; f__Subgroup_17; g__Subgroup_17	42	62	47	69	77	61	54	69	47	87
4501783225af9ac04a3651db61621216	d__Bacteria; p__Acidobacteriota; c__Vicinamibacteria; o__Subgroup_17; f__Subgroup_17; g__Subgroup_17	37	34	33	50	43	52	45	54	76	31
f7295e5f5a0b264b7fb7381277c845cb	d__Bacteria; p__Acidobacteriota; c__Vicinamibacteria; o__Subgroup_17; f__Subgroup_17; g__Subgroup_17	0	0	0	0	0	63	0	0	0	0
050034091154595e0cc1b52fd31e1356	d__Bacteria; p__Acidobacteriota; c__Vicinamibacteria; o__Subgroup_17; f__Subgroup_17; g__Subgroup_17	15	20	21	25	0	4	14	22	10	0
e2c9510300fa1274870f97b3fb314a6b	d__Bacteria; p__Acidobacteriota; c__Vicinamibacteria; o__Subgroup_17; f__Subgroup_17; g__Subgroup_17	0	64	50	37	41	0	61	0	0	0
a534a27ebf03e19da106f2b34ed07118	d__Bacteria; p__Acidobacteriota; c__Vicinamibacteria; o__Subgroup_17; f__Subgroup_17; g__Subgroup_17	0	0	17	22	0	0	0	6	0	0
3d256e75c7edbca2bbbdff17ed0a5377	d__Bacteria; p__Acidobacteriota; c__Vicinamibacteria; o__Subgroup_17; f__Subgroup_17; g__Subgroup_17	0	0	0	12	0	38	24	0	0	0
775803652d06b6bb06a0875926c2d47b	d__Bacteria; p__Acidobacteriota; c__Vicinamibacteria; o__Subgroup_17; f__Subgroup_17; g__Subgroup_17	24	30	14	44	32	31	30	56	27	0
845955380e0997385a51fa6ec3d6d579	d__Bacteria; p__Acidobacteriota; c__Vicinamibacteria; o__Subgroup_17; f__Subgroup_17; g__Subgroup_17	30	0	9	0	27	41	21	61	43	50
098aecc0ca7ebe53d27878e21cc49a8b	d__Bacteria; p__Acidobacteriota; c__Vicinamibacteria; o__Subgroup_9; f__Subgroup_9; g__Subgroup_9; s__uncultured_bacterium	0	27	0	0	0	37	0	0	0	0
46f6fefc12c123707d0657fd748220f0	d__Bacteria; p__Acidobacteriota; c__Vicinamibacteria; o__Subgroup_9; f__Subgroup_9; g__Subgroup_9; s__uncultured_bacterium	0	10	16	26	9	0	0	0	0	0
0edea0d74b1580968b196416737303c2	d__Bacteria; p__Acidobacteriota; c__Vicinamibacteria; o__Subgroup_9; f__Subgroup_9; g__Subgroup_9; s__uncultured_bacterium	12	27	33	32	10	9	12	0	28	0
55eb3787dc59b4099cf707203dccd26f	d__Bacteria; p__Acidobacteriota; c__Vicinamibacteria; o__Subgroup_9; f__Subgroup_9; g__Subgroup_9; s__uncultured_bacterium	45	122	57	66	58	60	50	48	44	25
4aae894074d219f393c0ea7b676ad5f2	d__Bacteria; p__Acidobacteriota; c__Vicinamibacteria; o__Subgroup_9; f__Subgroup_9; g__Subgroup_9; s__uncultured_bacterium	7	0	17	28	7	0	0	0	9	0
8d463c86df00ef49c2304681391afd53	d__Bacteria; p__Acidobacteriota; c__Vicinamibacteria; o__Vicinamibacterales	54	30	55	44	0	27	25	48	36	0
8203a78cc4281080d9691a6edc911219	d__Bacteria; p__Acidobacteriota; c__Vicinamibacteria; o__Vicinamibacterales	3	18	2	11	0	0	0	0	9	0
037c0015eef775f340219b33f52186c4	d__Bacteria; p__Acidobacteriota; c__Vicinamibacteria; o__Vicinamibacterales	0	28	6	3	17	0	14	9	23	0
be3af080882e9af0e944226f76b874c4	d__Bacteria; p__Acidobacteriota; c__Vicinamibacteria; o__Vicinamibacterales	0	0	22	0	15	28	0	0	0	0
9af02c14fa3ee6fdb667ab41563b3465	d__Bacteria; p__Acidobacteriota; c__Vicinamibacteria; o__Vicinamibacterales; f__uncultured; g__uncultured	61	8	79	79	0	0	12	23	24	0
4e2ea69b6dc0c9bf0d0819c4903fc27b	d__Bacteria; p__Acidobacteriota; c__Vicinamibacteria; o__Vicinamibacterales; f__uncultured; g__uncultured	0	0	0	0	0	0	26	24	0	0
ef7a4cf6f63bd5afd22950f89c6174f4	d__Bacteria; p__Acidobacteriota; c__Vicinamibacteria; o__Vicinamibacterales; f__uncultured; g__uncultured	14	0	0	7	0	0	19	13	9	0
606b2ace8f459aed3454183c7bdc66ac	d__Bacteria; p__Acidobacteriota; c__Vicinamibacteria; o__Vicinamibacterales; f__uncultured; g__uncultured	0	50	0	0	0	0	0	0	0	0
ca2c8a00e6568ac9c76fe86171921e50	d__Bacteria; p__Acidobacteriota; c__Vicinamibacteria; o__Vicinamibacterales; f__uncultured; g__uncultured	33	19	30	0	24	52	41	20	42	0
2a4374a44df8f71414d7c10d6ce66178	d__Bacteria; p__Acidobacteriota; c__Vicinamibacteria; o__Vicinamibacterales; f__uncultured; g__uncultured	0	29	0	0	26	0	0	0	0	0
22dceaeef3214f03b30f39aa6a444ccc	d__Bacteria; p__Acidobacteriota; c__Vicinamibacteria; o__Vicinamibacterales; f__uncultured; g__uncultured	0	0	0	0	4	56	25	0	0	0
21ae35aa8e1636fbd05f913101088abb	d__Bacteria; p__Acidobacteriota; c__Vicinamibacteria; o__Vicinamibacterales; f__uncultured; g__uncultured	0	0	27	0	0	32	25	33	0	0
20ec1b91bd60c2a854ce652696b9d63e	d__Bacteria; p__Acidobacteriota; c__Vicinamibacteria; o__Vicinamibacterales; f__uncultured; g__uncultured	25	62	13	32	0	0	66	24	39	0
f6fd32bd4d4ad3efb15979b4f6dd7392	d__Bacteria; p__Acidobacteriota; c__Vicinamibacteria; o__Vicinamibacterales; f__uncultured; g__uncultured	20	37	0	11	14	0	6	14	0	0
f66dd6079362b6ea602ad8c91ebc389d	d__Bacteria; p__Acidobacteriota; c__Vicinamibacteria; o__Vicinamibacterales; f__uncultured; g__uncultured	0	0	7	0	0	20	27	26	35	0
a243a229b573c780fe52dc5e5f0688e2	d__Bacteria; p__Acidobacteriota; c__Vicinamibacteria; o__Vicinamibacterales; f__uncultured; g__uncultured	0	0	0	0	0	12	0	16	11	23
7ce839d0a1ccc628391e5cca263bf34c	d__Bacteria; p__Acidobacteriota; c__Vicinamibacteria; o__Vicinamibacterales; f__uncultured; g__uncultured	0	0	16	6	8	0	6	0	44	0
5cbbf1dc7a7bbfaecd18ccb64bb25edd	d__Bacteria; p__Acidobacteriota; c__Vicinamibacteria; o__Vicinamibacterales; f__uncultured; g__uncultured	31	0	34	25	29	0	28	10	15	0
c290b2afb1f2e0453b371299d257bf77	d__Bacteria; p__Acidobacteriota; c__Vicinamibacteria; o__Vicinamibacterales; f__uncultured; g__uncultured	18	25	18	14	16	16	0	22	12	8
ec580ef99a2082ab1dced354e1b157d9	d__Bacteria; p__Acidobacteriota; c__Vicinamibacteria; o__Vicinamibacterales; f__uncultured; g__uncultured	27	0	0	28	0	0	9	13	15	0
b73ebd7ca0765bea125959ec0bcc6944	d__Bacteria; p__Acidobacteriota; c__Vicinamibacteria; o__Vicinamibacterales; f__uncultured; g__uncultured	13	21	16	8	0	13	6	48	31	11
01b5302b098265d8a120c2cad4d8d554	d__Bacteria; p__Acidobacteriota; c__Vicinamibacteria; o__Vicinamibacterales; f__uncultured; g__uncultured	0	22	0	0	28	0	0	0	13	0
3a4189e8a377fe1b75c0ff13d1ae921b	d__Bacteria; p__Acidobacteriota; c__Vicinamibacteria; o__Vicinamibacterales; f__uncultured; g__uncultured	0	16	5	0	0	0	15	0	11	0
4b488a167e93a0ae933f3f79d8f553c2	d__Bacteria; p__Acidobacteriota; c__Vicinamibacteria; o__Vicinamibacterales; f__uncultured; g__uncultured	0	0	13	19	0	0	0	0	0	0
a079360c61ef8a98da7f3bed3407c82f	d__Bacteria; p__Acidobacteriota; c__Vicinamibacteria; o__Vicinamibacterales; f__uncultured; g__uncultured	27	0	50	47	0	26	21	32	0	0
e6e635569ca8209e8af0ef80028d9612	d__Bacteria; p__Acidobacteriota; c__Vicinamibacteria; o__Vicinamibacterales; f__uncultured; g__uncultured	0	9	0	0	49	23	0	0	38	39
95a4ed49a96d6e56a8b3858cdd7a5942	d__Bacteria; p__Acidobacteriota; c__Vicinamibacteria; o__Vicinamibacterales; f__uncultured; g__uncultured	52	0	22	23	0	52	41	30	58	0
7a4dee0312820bb21e6fe5dee25c1081	d__Bacteria; p__Acidobacteriota; c__Vicinamibacteria; o__Vicinamibacterales; f__uncultured; g__uncultured	0	119	23	0	0	0	24	32	30	13
97debf012b6702acd1b55c68d20aff5e	d__Bacteria; p__Acidobacteriota; c__Vicinamibacteria; o__Vicinamibacterales; f__uncultured; g__uncultured	11	34	16	7	59	10	3	0	26	36
b15e64891cf1c21300c087c5ad5f1975	d__Bacteria; p__Acidobacteriota; c__Vicinamibacteria; o__Vicinamibacterales; f__uncultured; g__uncultured	23	0	0	27	0	75	37	30	0	0
19d3d2d9310382263e843bf6e0d4f4ed	d__Bacteria; p__Acidobacteriota; c__Vicinamibacteria; o__Vicinamibacterales; f__uncultured; g__uncultured	23	54	36	43	22	0	0	25	32	0
c4620d5885c5561d87fa0819396138f4	d__Bacteria; p__Acidobacteriota; c__Vicinamibacteria; o__Vicinamibacterales; f__uncultured; g__uncultured	0	0	30	49	0	72	0	0	0	0
95a953face1d50bc01862c8e9bbe6345	d__Bacteria; p__Acidobacteriota; c__Vicinamibacteria; o__Vicinamibacterales; f__uncultured; g__uncultured	0	0	0	0	65	0	0	0	0	0
4f319cd0dbf044c90d1bc6b3bbc4ec74	d__Bacteria; p__Acidobacteriota; c__Vicinamibacteria; o__Vicinamibacterales; f__uncultured; g__uncultured	79	0	0	0	0	46	27	17	0	59
eb974ad74125d8e56a7d0fbd094c9865	d__Bacteria; p__Acidobacteriota; c__Vicinamibacteria; o__Vicinamibacterales; f__uncultured; g__uncultured	87	46	108	111	54	63	102	73	91	0
ea20b73410ec3b9cd5d9d0cae68f0978	d__Bacteria; p__Acidobacteriota; c__Vicinamibacteria; o__Vicinamibacterales; f__uncultured; g__uncultured	18	0	9	0	0	34	40	22	10	0
e0d87adb7c338b3d1a13509ab8b44322	d__Bacteria; p__Acidobacteriota; c__Vicinamibacteria; o__Vicinamibacterales; f__uncultured; g__uncultured	0	3	19	8	37	0	0	29	35	0
9e37f8603321119aacf2e928959df119	d__Bacteria; p__Acidobacteriota; c__Vicinamibacteria; o__Vicinamibacterales; f__uncultured; g__uncultured	7	0	8	10	24	0	0	0	8	8
c478c3eb87ffb6428c68e19b04f7bd52	d__Bacteria; p__Acidobacteriota; c__Vicinamibacteria; o__Vicinamibacterales; f__uncultured; g__uncultured	0	14	18	0	0	0	0	23	21	0
076d5e5dc86c6297f6baa8baff1345c2	d__Bacteria; p__Acidobacteriota; c__Vicinamibacteria; o__Vicinamibacterales; f__uncultured; g__uncultured	30	0	0	46	24	0	0	0	53	0
74ae6d95447ff652b3434bbe10984dea	d__Bacteria; p__Acidobacteriota; c__Vicinamibacteria; o__Vicinamibacterales; f__uncultured; g__uncultured	70	0	30	0	0	0	25	45	0	0
573525bd9cad5d0ec9dc728b734aab0b	d__Bacteria; p__Acidobacteriota; c__Vicinamibacteria; o__Vicinamibacterales; f__uncultured; g__uncultured	0	12	0	28	0	22	0	0	0	0
8ef6af62919d2f0195bd3860c98999db	d__Bacteria; p__Acidobacteriota; c__Vicinamibacteria; o__Vicinamibacterales; f__uncultured; g__uncultured	0	0	5	0	22	37	14	0	12	31
977a33f41bc3d8e195503672d09e43c9	d__Bacteria; p__Acidobacteriota; c__Vicinamibacteria; o__Vicinamibacterales; f__uncultured; g__uncultured	0	72	33	67	64	56	83	0	64	0
dc41a7f346a082ecf647044061126ff1	d__Bacteria; p__Acidobacteriota; c__Vicinamibacteria; o__Vicinamibacterales; f__uncultured; g__uncultured	0	79	33	70	31	0	0	47	40	18
b97ac27ca3d531b2ac56a60c5a5f50cf	d__Bacteria; p__Acidobacteriota; c__Vicinamibacteria; o__Vicinamibacterales; f__uncultured; g__uncultured	0	68	0	0	0	0	0	0	0	0
978f093702b2bf6a632fba948bd3b876	d__Bacteria; p__Acidobacteriota; c__Vicinamibacteria; o__Vicinamibacterales; f__uncultured; g__uncultured	24	0	18	50	8	28	0	0	0	0
635dd76ba917a82b1b2923979c73a890	d__Bacteria; p__Acidobacteriota; c__Vicinamibacteria; o__Vicinamibacterales; f__uncultured; g__uncultured	15	0	6	0	0	9	12	20	33	9
59d88bd8c9e1cee23c51967af6a9ddf4	d__Bacteria; p__Acidobacteriota; c__Vicinamibacteria; o__Vicinamibacterales; f__uncultured; g__uncultured	0	41	0	0	11	0	0	0	0	0
6b8d7e6e7b8a1e879e3eeb8d7f4b5083	d__Bacteria; p__Acidobacteriota; c__Vicinamibacteria; o__Vicinamibacterales; f__uncultured; g__uncultured	0	0	0	0	0	0	0	39	25	0
7a7cadab5b2b20e02a2bf241792f0063	d__Bacteria; p__Acidobacteriota; c__Vicinamibacteria; o__Vicinamibacterales; f__uncultured; g__uncultured	23	16	10	23	21	0	0	0	0	0
5f2671bec4b933dcb1814ebe5615d2fc	d__Bacteria; p__Acidobacteriota; c__Vicinamibacteria; o__Vicinamibacterales; f__uncultured; g__uncultured	0	0	11	0	5	0	8	0	24	0
a19a575da32115a1729c43735ae16f7b	d__Bacteria; p__Acidobacteriota; c__Vicinamibacteria; o__Vicinamibacterales; f__uncultured; g__uncultured	15	0	0	0	27	23	43	62	19	64
2d7c5f0f4bc9235380ca87a168e84b18	d__Bacteria; p__Acidobacteriota; c__Vicinamibacteria; o__Vicinamibacterales; f__uncultured; g__uncultured	118	0	0	0	0	0	0	0	0	0
e9d1a170bc38458d218a9a6731380a84	d__Bacteria; p__Acidobacteriota; c__Vicinamibacteria; o__Vicinamibacterales; f__uncultured; g__uncultured	48	53	93	75	34	61	29	30	132	27
6dc68545e94a5a2833d0786aa235966e	d__Bacteria; p__Acidobacteriota; c__Vicinamibacteria; o__Vicinamibacterales; f__uncultured; g__uncultured	0	6	12	16	33	0	12	0	25	0
93d091c230f04f236b543467bc53fd2f	d__Bacteria; p__Acidobacteriota; c__Vicinamibacteria; o__Vicinamibacterales; f__uncultured; g__uncultured	0	0	17	0	0	0	19	18	8	0
c96d6168ac145edcd89ce3c7cdf08bc2	d__Bacteria; p__Acidobacteriota; c__Vicinamibacteria; o__Vicinamibacterales; f__uncultured; g__uncultured	13	0	24	14	12	9	18	16	29	0
e5b7e01dbec5485e0f76b7cdf373a5d8	d__Bacteria; p__Acidobacteriota; c__Vicinamibacteria; o__Vicinamibacterales; f__uncultured; g__uncultured	22	26	30	20	17	20	29	22	0	0
9a3809bb44d8603faa6bd5df1247a899	d__Bacteria; p__Acidobacteriota; c__Vicinamibacteria; o__Vicinamibacterales; f__uncultured; g__uncultured	0	14	13	22	0	0	0	11	0	0
16295130f19102959770cf93503883bf	d__Bacteria; p__Acidobacteriota; c__Vicinamibacteria; o__Vicinamibacterales; f__uncultured; g__uncultured	17	0	0	0	0	0	0	16	0	56
ca2931c28a2af8288eb978fc3e8a95a0	d__Bacteria; p__Acidobacteriota; c__Vicinamibacteria; o__Vicinamibacterales; f__uncultured; g__uncultured	13	0	8	0	20	0	0	0	13	15
120145372c20c2c02b66c10e23cb4a60	d__Bacteria; p__Acidobacteriota; c__Vicinamibacteria; o__Vicinamibacterales; f__uncultured; g__uncultured	1	0	0	0	21	10	0	12	2	10
283a646f278b52bbddd2ca3917a668bb	d__Bacteria; p__Acidobacteriota; c__Vicinamibacteria; o__Vicinamibacterales; f__uncultured; g__uncultured	90	0	0	0	89	55	58	27	50	162
8977fb30af2754cd6392fc3cc629ffda	d__Bacteria; p__Acidobacteriota; c__Vicinamibacteria; o__Vicinamibacterales; f__uncultured; g__uncultured	26	40	0	18	23	17	25	33	19	0
a3ff5c36e903b3549b42425890db68fd	d__Bacteria; p__Acidobacteriota; c__Vicinamibacteria; o__Vicinamibacterales; f__uncultured; g__uncultured	0	0	22	0	0	29	0	0	13	12
815f4626cee7de3ec443631c1e910bef	d__Bacteria; p__Acidobacteriota; c__Vicinamibacteria; o__Vicinamibacterales; f__uncultured; g__uncultured	0	0	3	0	8	23	7	20	14	20
0c1b020c153b992043196c71ebff4031	d__Bacteria; p__Acidobacteriota; c__Vicinamibacteria; o__Vicinamibacterales; f__uncultured; g__uncultured	0	7	0	5	0	0	0	15	21	0
47ea086a8881dae4c44e3dd5517b6081	d__Bacteria; p__Acidobacteriota; c__Vicinamibacteria; o__Vicinamibacterales; f__uncultured; g__uncultured	53	0	0	0	0	0	0	0	0	0
a413089978495ce1e980fdd5e5f21474	d__Bacteria; p__Acidobacteriota; c__Vicinamibacteria; o__Vicinamibacterales; f__uncultured; g__uncultured	0	0	33	32	0	0	0	0	0	0
83be7e2c351c3c0864214fbd83702327	d__Bacteria; p__Acidobacteriota; c__Vicinamibacteria; o__Vicinamibacterales; f__uncultured; g__uncultured	0	0	34	0	77	61	39	9	53	113
5584ffc66023e9fcaeb14255118b8899	d__Bacteria; p__Acidobacteriota; c__Vicinamibacteria; o__Vicinamibacterales; f__uncultured; g__uncultured	33	20	16	0	12	0	19	27	21	22
1aa1f0844387a2fa86162c8c02d82b37	d__Bacteria; p__Acidobacteriota; c__Vicinamibacteria; o__Vicinamibacterales; f__uncultured; g__uncultured	16	13	6	8	0	0	12	21	0	0
092d84009c2d5eb708c14b9d0db8e658	d__Bacteria; p__Acidobacteriota; c__Vicinamibacteria; o__Vicinamibacterales; f__uncultured; g__uncultured	11	30	15	34	26	14	0	0	21	24
aca2c445c46327bc0c244760abdae7f9	d__Bacteria; p__Acidobacteriota; c__Vicinamibacteria; o__Vicinamibacterales; f__uncultured; g__uncultured	0	0	0	0	55	27	0	0	49	81
bd6b95273cfebca662a82a62b39b5523	d__Bacteria; p__Acidobacteriota; c__Vicinamibacteria; o__Vicinamibacterales; f__uncultured; g__uncultured	0	17	12	23	0	0	0	0	0	0
5fb6c0ccf24a62b99a5e67365a123e40	d__Bacteria; p__Acidobacteriota; c__Vicinamibacteria; o__Vicinamibacterales; f__uncultured; g__uncultured; s__uncultured_Acidobacteria	0	0	0	0	0	20	29	27	40	17
4faf7158a8c76185d0db7a7f8e04b470	d__Bacteria; p__Acidobacteriota; c__Vicinamibacteria; o__Vicinamibacterales; f__uncultured; g__uncultured; s__uncultured_Acidobacteria	9	0	12	22	19	0	0	0	0	0
7f6d2a96cbc9b6e2247a1b929123ca07	d__Bacteria; p__Acidobacteriota; c__Vicinamibacteria; o__Vicinamibacterales; f__uncultured; g__uncultured; s__uncultured_Acidobacteriales	15	0	0	0	0	0	15	42	0	16
4c6d1d8144b329c3aefb8e6ce760df19	d__Bacteria; p__Acidobacteriota; c__Vicinamibacteria; o__Vicinamibacterales; f__uncultured; g__uncultured; s__uncultured_Acidobacteriales	12	0	7	0	14	0	14	31	31	0
605a6695c96bae4982a4fc491c6f6450	d__Bacteria; p__Acidobacteriota; c__Vicinamibacteria; o__Vicinamibacterales; f__uncultured; g__uncultured; s__uncultured_bacterium	0	0	21	6	0	0	18	7	0	0
e2a66b9fdf76b6ef11ff39f3f8f21d08	d__Bacteria; p__Acidobacteriota; c__Vicinamibacteria; o__Vicinamibacterales; f__uncultured; g__uncultured; s__uncultured_bacterium	0	38	6	18	5	0	0	0	19	0
affba60eccce9c5e7be0ecf192c0665e	d__Bacteria; p__Acidobacteriota; c__Vicinamibacteria; o__Vicinamibacterales; f__uncultured; g__uncultured; s__uncultured_bacterium	0	22	17	9	9	0	7	0	23	21
89353133738527ead504aef4994f7bed	d__Bacteria; p__Acidobacteriota; c__Vicinamibacteria; o__Vicinamibacterales; f__uncultured; g__uncultured; s__uncultured_bacterium	0	0	0	0	0	23	22	0	41	0
db0ce0290f25845cd6bf001f00b38935	d__Bacteria; p__Acidobacteriota; c__Vicinamibacteria; o__Vicinamibacterales; f__uncultured; g__uncultured; s__uncultured_bacterium	24	13	34	18	0	23	12	10	17	0
10677bcacf5ccd2e0bf14fc7e0cd5ace	d__Bacteria; p__Acidobacteriota; c__Vicinamibacteria; o__Vicinamibacterales; f__uncultured; g__uncultured; s__uncultured_bacterium	8	0	15	15	0	17	22	15	0	0
1e9b05b7da607c296d579e77651010e0	d__Bacteria; p__Acidobacteriota; c__Vicinamibacteria; o__Vicinamibacterales; f__uncultured; g__uncultured; s__uncultured_bacterium	0	0	0	0	27	107	44	0	0	0
93671757725f3e71c7c20880ff709e4d	d__Bacteria; p__Acidobacteriota; c__Vicinamibacteria; o__Vicinamibacterales; f__uncultured; g__uncultured; s__uncultured_bacterium	45	0	0	51	0	0	23	0	0	0
37d1ff1da86c968f6946ec26db83faa0	d__Bacteria; p__Acidobacteriota; c__Vicinamibacteria; o__Vicinamibacterales; f__uncultured; g__uncultured; s__uncultured_bacterium	0	50	0	0	0	0	0	0	41	0
e7770cbf14758542a9f32aede463b7cc	d__Bacteria; p__Acidobacteriota; c__Vicinamibacteria; o__Vicinamibacterales; f__uncultured; g__uncultured; s__uncultured_bacterium	33	0	0	0	0	49	42	51	26	32
6c74b288ca07cd2275bcdc3dd1a6b206	d__Bacteria; p__Acidobacteriota; c__Vicinamibacteria; o__Vicinamibacterales; f__uncultured; g__uncultured; s__uncultured_bacterium	0	9	0	0	0	13	0	15	6	0
d36036e14c37cf986dc6c2045d07d20b	d__Bacteria; p__Acidobacteriota; c__Vicinamibacteria; o__Vicinamibacterales; f__uncultured; g__uncultured; s__uncultured_bacterium	0	49	26	30	28	19	0	0	0	0
54c7d10de80eda3b0001cfb626cc392a	d__Bacteria; p__Acidobacteriota; c__Vicinamibacteria; o__Vicinamibacterales; f__uncultured; g__uncultured; s__uncultured_bacterium	44	0	48	77	14	0	58	57	0	0
f9e992d9f2ba4d76659c2db0ee1ab614	d__Bacteria; p__Acidobacteriota; c__Vicinamibacteria; o__Vicinamibacterales; f__uncultured; g__uncultured; s__uncultured_bacterium	40	0	38	51	0	0	17	0	0	0
757fa4b0786c1f3c614349be438c74dd	d__Bacteria; p__Acidobacteriota; c__Vicinamibacteria; o__Vicinamibacterales; f__uncultured; g__uncultured; s__uncultured_bacterium	0	42	17	0	29	21	0	13	0	13
4bb960e2472ae0eb4a827cfad63a3eb6	d__Bacteria; p__Acidobacteriota; c__Vicinamibacteria; o__Vicinamibacterales; f__uncultured; g__uncultured; s__uncultured_bacterium	0	0	0	0	0	20	60	0	0	0
a8412ebb92dbbe9849875bfab0d7a612	d__Bacteria; p__Acidobacteriota; c__Vicinamibacteria; o__Vicinamibacterales; f__uncultured; g__uncultured; s__uncultured_bacterium	22	0	18	14	23	28	0	0	27	0
3eb3420ddf0e0fc64ecfa20d1a637e45	d__Bacteria; p__Acidobacteriota; c__Vicinamibacteria; o__Vicinamibacterales; f__uncultured; g__uncultured; s__uncultured_bacterium	17	38	28	55	42	0	10	3	32	18
07fcf63464db2d8ba5e770f15594013f	d__Bacteria; p__Acidobacteriota; c__Vicinamibacteria; o__Vicinamibacterales; f__uncultured; g__uncultured; s__uncultured_bacterium	19	20	32	39	0	28	0	0	25	0
e7ec6debca37361232b90affe2771b1e	d__Bacteria; p__Acidobacteriota; c__Vicinamibacteria; o__Vicinamibacterales; f__uncultured; g__uncultured; s__uncultured_bacterium	29	0	24	8	0	19	31	47	65	0
b1a20579c6fd0f62057b9b0ad57affce	d__Bacteria; p__Acidobacteriota; c__Vicinamibacteria; o__Vicinamibacterales; f__uncultured; g__uncultured; s__uncultured_bacterium	0	0	19	11	0	0	0	0	24	0
8406bac43fbab55358e6c05131a25448	d__Bacteria; p__Acidobacteriota; c__Vicinamibacteria; o__Vicinamibacterales; f__uncultured; g__uncultured; s__uncultured_bacterium	0	0	0	0	28	63	0	0	0	131
a6a516d1b37b7985aa22f7c1545cc059	d__Bacteria; p__Acidobacteriota; c__Vicinamibacteria; o__Vicinamibacterales; f__uncultured; g__uncultured; s__uncultured_bacterium	6	0	28	0	7	0	16	16	10	0
3fb781594a28e5d92e4bf369f4e8503c	d__Bacteria; p__Acidobacteriota; c__Vicinamibacteria; o__Vicinamibacterales; f__uncultured; g__uncultured; s__uncultured_bacterium	21	0	7	0	0	13	0	8	7	25
0267d21f1d9dfc52935ba551b1717c02	d__Bacteria; p__Acidobacteriota; c__Vicinamibacteria; o__Vicinamibacterales; f__uncultured; g__uncultured; s__uncultured_bacterium	0	126	29	26	58	0	0	0	17	0
71400ae33eec8162222b52d82cb913d4	d__Bacteria; p__Acidobacteriota; c__Vicinamibacteria; o__Vicinamibacterales; f__uncultured; g__uncultured; s__uncultured_bacterium	42	0	0	0	0	12	40	24	0	18
0b5d754bc032a99d558327c3f010ed98	d__Bacteria; p__Acidobacteriota; c__Vicinamibacteria; o__Vicinamibacterales; f__uncultured; g__uncultured; s__uncultured_bacterium	11	0	22	26	10	0	8	0	0	0
c77a6ab6194b7a29f30feb760623700a	d__Bacteria; p__Acidobacteriota; c__Vicinamibacteria; o__Vicinamibacterales; f__uncultured; g__uncultured; s__uncultured_bacterium	74	0	22	14	33	29	47	56	51	18
0b571f7dbc95d958b6d82a60bf8a0e99	d__Bacteria; p__Acidobacteriota; c__Vicinamibacteria; o__Vicinamibacterales; f__uncultured; g__uncultured; s__unidentified	33	6	62	14	24	20	52	69	111	0
590d063c6fb0197dba6e2e91cbc4fedd	d__Bacteria; p__Acidobacteriota; c__Vicinamibacteria; o__Vicinamibacterales; f__Vicinamibacteraceae; g__Luteitalea	28	11	7	14	0	31	23	47	46	0
c6b4a1b22bde591f3163602f8e477ab5	d__Bacteria; p__Acidobacteriota; c__Vicinamibacteria; o__Vicinamibacterales; f__Vicinamibacteraceae; g__Luteitalea; s__uncultured_bacterium	0	0	25	20	0	0	0	11	19	0
31f1fc5e4a2b6550c54924c27c41ad00	d__Bacteria; p__Acidobacteriota; c__Vicinamibacteria; o__Vicinamibacterales; f__Vicinamibacteraceae; g__Luteitalea; s__uncultured_bacterium	113	137	136	119	87	97	60	113	75	60
ae1aa1a41b71c716b7ee7bc7477649ed	d__Bacteria; p__Acidobacteriota; c__Vicinamibacteria; o__Vicinamibacterales; f__Vicinamibacteraceae; g__uncultured	0	0	7	0	0	13	0	19	10	0
c3af96e7a5d4f8a559a48a1dc7f75a86	d__Bacteria; p__Acidobacteriota; c__Vicinamibacteria; o__Vicinamibacterales; f__Vicinamibacteraceae; g__uncultured; s__uncultured_bacterium	6	0	0	0	0	0	0	24	30	31
9aae573635711a6801e380c0472e9430	d__Bacteria; p__Acidobacteriota; c__Vicinamibacteria; o__Vicinamibacterales; f__Vicinamibacteraceae; g__Vicinamibacteraceae	10	0	0	0	10	13	6	83	18	25
419d078ad8e5af7163b9e79aabf9bad5	d__Bacteria; p__Acidobacteriota; c__Vicinamibacteria; o__Vicinamibacterales; f__Vicinamibacteraceae; g__Vicinamibacteraceae	0	92	42	37	29	0	0	0	24	23
325d4762890d6d98d3a0a75510ff7e6a	d__Bacteria; p__Acidobacteriota; c__Vicinamibacteria; o__Vicinamibacterales; f__Vicinamibacteraceae; g__Vicinamibacteraceae	27	41	22	143	0	0	39	0	25	0
51abe154b9e1cc96db6c4b1574c6acc5	d__Bacteria; p__Acidobacteriota; c__Vicinamibacteria; o__Vicinamibacterales; f__Vicinamibacteraceae; g__Vicinamibacteraceae	24	0	0	0	0	30	46	0	43	0
50108094934375558c4a08c45dbac447	d__Bacteria; p__Acidobacteriota; c__Vicinamibacteria; o__Vicinamibacterales; f__Vicinamibacteraceae; g__Vicinamibacteraceae	0	0	0	0	0	0	29	28	19	37
1d54b1e167dda792a4ea015eebe9652f	d__Bacteria; p__Acidobacteriota; c__Vicinamibacteria; o__Vicinamibacterales; f__Vicinamibacteraceae; g__Vicinamibacteraceae	61	60	49	45	18	78	37	34	34	0
8ded727c1a79bd3999257daccb84eb72	d__Bacteria; p__Acidobacteriota; c__Vicinamibacteria; o__Vicinamibacterales; f__Vicinamibacteraceae; g__Vicinamibacteraceae	0	0	7	8	0	5	6	4	15	0
be2b2f259ae1c15e9aa5611d7bd8dffd	d__Bacteria; p__Acidobacteriota; c__Vicinamibacteria; o__Vicinamibacterales; f__Vicinamibacteraceae; g__Vicinamibacteraceae	6	6	0	11	0	0	0	0	16	0
ec9edba2121bd127451c1ec6431797a8	d__Bacteria; p__Acidobacteriota; c__Vicinamibacteria; o__Vicinamibacterales; f__Vicinamibacteraceae; g__Vicinamibacteraceae	0	19	13	17	0	25	0	0	36	0
39d0ab530a98ca4581779939636c67ab	d__Bacteria; p__Acidobacteriota; c__Vicinamibacteria; o__Vicinamibacterales; f__Vicinamibacteraceae; g__Vicinamibacteraceae	20	30	30	33	61	25	52	81	78	133
3a8e33f7dd5644014a9232434377943e	d__Bacteria; p__Acidobacteriota; c__Vicinamibacteria; o__Vicinamibacterales; f__Vicinamibacteraceae; g__Vicinamibacteraceae	5	29	0	14	0	23	0	0	5	0
e50cabb7276f1f0ad6a5038c9669d5ac	d__Bacteria; p__Acidobacteriota; c__Vicinamibacteria; o__Vicinamibacterales; f__Vicinamibacteraceae; g__Vicinamibacteraceae	0	41	9	0	0	0	0	0	0	0
287c89cfe19daf2c97c8ddc05525435d	d__Bacteria; p__Acidobacteriota; c__Vicinamibacteria; o__Vicinamibacterales; f__Vicinamibacteraceae; g__Vicinamibacteraceae	0	83	0	20	128	0	0	28	20	0
aff3947e72ff8da5261afd1d4c9aaa23	d__Bacteria; p__Acidobacteriota; c__Vicinamibacteria; o__Vicinamibacterales; f__Vicinamibacteraceae; g__Vicinamibacteraceae	126	328	66	113	71	77	49	38	45	0
4094435d745f801664471a4e5186149d	d__Bacteria; p__Acidobacteriota; c__Vicinamibacteria; o__Vicinamibacterales; f__Vicinamibacteraceae; g__Vicinamibacteraceae	20	64	17	48	0	0	26	0	0	0
f2d41c14d70a21b366d36a93f99b845a	d__Bacteria; p__Acidobacteriota; c__Vicinamibacteria; o__Vicinamibacterales; f__Vicinamibacteraceae; g__Vicinamibacteraceae	0	43	0	0	0	0	43	0	0	5
bf8dc07c300e03144bf5234eeab664c8	d__Bacteria; p__Acidobacteriota; c__Vicinamibacteria; o__Vicinamibacterales; f__Vicinamibacteraceae; g__Vicinamibacteraceae	27	55	50	59	74	7	38	29	87	20
7f4338dfb943394fd3c6424eb12f1899	d__Bacteria; p__Acidobacteriota; c__Vicinamibacteria; o__Vicinamibacterales; f__Vicinamibacteraceae; g__Vicinamibacteraceae	32	0	0	0	0	34	32	38	0	0
de4dfa0ed1cffdd6d94c8ee204fca92e	d__Bacteria; p__Acidobacteriota; c__Vicinamibacteria; o__Vicinamibacterales; f__Vicinamibacteraceae; g__Vicinamibacteraceae	121	193	67	95	90	55	108	154	108	39
7782a7ca6d3af7e0f241a55e4928af7c	d__Bacteria; p__Acidobacteriota; c__Vicinamibacteria; o__Vicinamibacterales; f__Vicinamibacteraceae; g__Vicinamibacteraceae	28	0	0	0	24	26	18	39	14	0
0a96b544b2923a4d715bff60456b1e9a	d__Bacteria; p__Acidobacteriota; c__Vicinamibacteria; o__Vicinamibacterales; f__Vicinamibacteraceae; g__Vicinamibacteraceae	10	0	0	0	0	0	0	31	7	61
49f6bd07bd627ff721343b2b453b0b61	d__Bacteria; p__Acidobacteriota; c__Vicinamibacteria; o__Vicinamibacterales; f__Vicinamibacteraceae; g__Vicinamibacteraceae	0	0	0	0	19	0	0	30	22	23
0c9b2f812d0886957901c52ea2126e4d	d__Bacteria; p__Acidobacteriota; c__Vicinamibacteria; o__Vicinamibacterales; f__Vicinamibacteraceae; g__Vicinamibacteraceae	0	0	8	8	0	0	0	13	42	0
471881ff99301c0c5d5f2079f7a1159a	d__Bacteria; p__Acidobacteriota; c__Vicinamibacteria; o__Vicinamibacterales; f__Vicinamibacteraceae; g__Vicinamibacteraceae	0	31	0	15	0	25	0	0	24	0
81075b757b4696fc59787ebda612fcc4	d__Bacteria; p__Acidobacteriota; c__Vicinamibacteria; o__Vicinamibacterales; f__Vicinamibacteraceae; g__Vicinamibacteraceae	0	0	8	28	0	34	0	0	0	0
0f80b7fa2ade17807e3d4cd058df314a	d__Bacteria; p__Acidobacteriota; c__Vicinamibacteria; o__Vicinamibacterales; f__Vicinamibacteraceae; g__Vicinamibacteraceae	0	0	8	9	0	22	24	15	35	17
e0b3af27c8101e6cbe2e6e7fb63144f0	d__Bacteria; p__Acidobacteriota; c__Vicinamibacteria; o__Vicinamibacterales; f__Vicinamibacteraceae; g__Vicinamibacteraceae	13	14	18	88	18	0	58	0	37	0
7628db9af51027c50e8b0ff1d92f1984	d__Bacteria; p__Acidobacteriota; c__Vicinamibacteria; o__Vicinamibacterales; f__Vicinamibacteraceae; g__Vicinamibacteraceae	0	0	0	0	0	0	0	29	26	0
02bb59d6a597a41c3f5432a43ef6544a	d__Bacteria; p__Acidobacteriota; c__Vicinamibacteria; o__Vicinamibacterales; f__Vicinamibacteraceae; g__Vicinamibacteraceae	10	3	9	7	0	54	1	18	7	16
283d17b29b44be4fdf6f56eba47f3d1a	d__Bacteria; p__Acidobacteriota; c__Vicinamibacteria; o__Vicinamibacterales; f__Vicinamibacteraceae; g__Vicinamibacteraceae	55	30	29	68	20	28	24	131	63	0
8402b6f53be899701103d0de8aaeb9b6	d__Bacteria; p__Acidobacteriota; c__Vicinamibacteria; o__Vicinamibacterales; f__Vicinamibacteraceae; g__Vicinamibacteraceae	51	0	0	0	0	47	0	0	0	0
be447dd375a71759acb103f90762f887	d__Bacteria; p__Acidobacteriota; c__Vicinamibacteria; o__Vicinamibacterales; f__Vicinamibacteraceae; g__Vicinamibacteraceae	0	0	11	0	0	0	0	11	20	68
f57084a1c26f9b1b5f4ce9fd0eca7b8c	d__Bacteria; p__Acidobacteriota; c__Vicinamibacteria; o__Vicinamibacterales; f__Vicinamibacteraceae; g__Vicinamibacteraceae	20	14	15	0	0	40	13	39	62	52
294a7da4d47cfb2cae81f2b4124e7fae	d__Bacteria; p__Acidobacteriota; c__Vicinamibacteria; o__Vicinamibacterales; f__Vicinamibacteraceae; g__Vicinamibacteraceae	31	44	35	29	35	60	35	40	53	223
8838d0d9ca98dbe36ff432c41e506727	d__Bacteria; p__Acidobacteriota; c__Vicinamibacteria; o__Vicinamibacterales; f__Vicinamibacteraceae; g__Vicinamibacteraceae	0	35	14	0	0	41	0	0	0	0
657391f39784493548c1fbd9a6d708cc	d__Bacteria; p__Acidobacteriota; c__Vicinamibacteria; o__Vicinamibacterales; f__Vicinamibacteraceae; g__Vicinamibacteraceae	0	20	11	0	10	15	7	0	0	0
f918288acd7dc71f7a86538b6496899f	d__Bacteria; p__Acidobacteriota; c__Vicinamibacteria; o__Vicinamibacterales; f__Vicinamibacteraceae; g__Vicinamibacteraceae	0	144	0	0	135	0	0	0	0	0
55222bf3936e9b9e4b2c252066729c2c	d__Bacteria; p__Acidobacteriota; c__Vicinamibacteria; o__Vicinamibacterales; f__Vicinamibacteraceae; g__Vicinamibacteraceae	0	28	0	0	32	0	0	0	0	0
e222ec51211d59c899ffd05b0324a7b5	d__Bacteria; p__Acidobacteriota; c__Vicinamibacteria; o__Vicinamibacterales; f__Vicinamibacteraceae; g__Vicinamibacteraceae	0	0	9	12	0	0	31	36	12	0
21b99cca2fec2c5ec09a420c70c63eb6	d__Bacteria; p__Acidobacteriota; c__Vicinamibacteria; o__Vicinamibacterales; f__Vicinamibacteraceae; g__Vicinamibacteraceae	0	29	17	43	0	0	0	0	0	0
943e2db13d8cefb2d43b7f9ecd05352c	d__Bacteria; p__Acidobacteriota; c__Vicinamibacteria; o__Vicinamibacterales; f__Vicinamibacteraceae; g__Vicinamibacteraceae	15	0	10	38	0	15	0	8	0	0
ac0b1234b44dce1f232c17eff2bb2ed0	d__Bacteria; p__Acidobacteriota; c__Vicinamibacteria; o__Vicinamibacterales; f__Vicinamibacteraceae; g__Vicinamibacteraceae	0	1	8	0	19	10	2	0	0	46
2bf2dafab2ad2db6fca45d9ec113e9f5	d__Bacteria; p__Acidobacteriota; c__Vicinamibacteria; o__Vicinamibacterales; f__Vicinamibacteraceae; g__Vicinamibacteraceae	10	8	11	12	0	0	10	3	13	0
544ec3c181bccc24f28c043980a9683f	d__Bacteria; p__Acidobacteriota; c__Vicinamibacteria; o__Vicinamibacterales; f__Vicinamibacteraceae; g__Vicinamibacteraceae	35	28	10	26	0	0	36	0	36	0
a66ae69f7014cb7b71d501dc3d90eb40	d__Bacteria; p__Acidobacteriota; c__Vicinamibacteria; o__Vicinamibacterales; f__Vicinamibacteraceae; g__Vicinamibacteraceae	31	18	0	21	100	0	28	5	0	0
4185b06efb313cf30f5aa50bb44dc2f5	d__Bacteria; p__Acidobacteriota; c__Vicinamibacteria; o__Vicinamibacterales; f__Vicinamibacteraceae; g__Vicinamibacteraceae	0	38	22	31	0	0	17	0	33	0
f4ac4b016121c66125fe9063c8d60123	d__Bacteria; p__Acidobacteriota; c__Vicinamibacteria; o__Vicinamibacterales; f__Vicinamibacteraceae; g__Vicinamibacteraceae	59	0	56	0	77	128	71	104	118	495
8a205af71838a205d9eb36c60a204dba	d__Bacteria; p__Acidobacteriota; c__Vicinamibacteria; o__Vicinamibacterales; f__Vicinamibacteraceae; g__Vicinamibacteraceae	17	52	25	24	18	0	0	0	31	0
dad089c86e779ef39e26b7ccf84cab0d	d__Bacteria; p__Acidobacteriota; c__Vicinamibacteria; o__Vicinamibacterales; f__Vicinamibacteraceae; g__Vicinamibacteraceae	0	0	0	0	51	0	0	19	0	27
1bff43a3f94e118c55c91babc2db890e	d__Bacteria; p__Acidobacteriota; c__Vicinamibacteria; o__Vicinamibacterales; f__Vicinamibacteraceae; g__Vicinamibacteraceae	0	0	0	0	0	0	0	0	14	99
0ec4620b92b60bbac2c0844243a06402	d__Bacteria; p__Acidobacteriota; c__Vicinamibacteria; o__Vicinamibacterales; f__Vicinamibacteraceae; g__Vicinamibacteraceae	0	0	9	0	7	0	13	11	12	0
7f4a61f68eecf159023783f11b0ebbc2	d__Bacteria; p__Acidobacteriota; c__Vicinamibacteria; o__Vicinamibacterales; f__Vicinamibacteraceae; g__Vicinamibacteraceae	0	68	71	87	61	41	37	29	34	0
7017768cc72d7697e296fb7164cfdd7d	d__Bacteria; p__Acidobacteriota; c__Vicinamibacteria; o__Vicinamibacterales; f__Vicinamibacteraceae; g__Vicinamibacteraceae	30	39	19	14	18	20	0	0	26	0
11212304cd8a78fe6bce96d0186230f3	d__Bacteria; p__Acidobacteriota; c__Vicinamibacteria; o__Vicinamibacterales; f__Vicinamibacteraceae; g__Vicinamibacteraceae	17	48	5	23	0	15	39	20	0	0
cd26e1b5ee7b797a4021921782fee9c2	d__Bacteria; p__Acidobacteriota; c__Vicinamibacteria; o__Vicinamibacterales; f__Vicinamibacteraceae; g__Vicinamibacteraceae	0	0	32	14	0	41	0	0	0	0
5ecc5bd91e81d617f338428ca572d6be	d__Bacteria; p__Acidobacteriota; c__Vicinamibacteria; o__Vicinamibacterales; f__Vicinamibacteraceae; g__Vicinamibacteraceae	16	71	0	31	0	0	0	0	0	0
e36c0b4cf04bb84e7f7b7a32b2550876	d__Bacteria; p__Acidobacteriota; c__Vicinamibacteria; o__Vicinamibacterales; f__Vicinamibacteraceae; g__Vicinamibacteraceae	115	319	138	185	98	181	42	47	83	73
e6bffc96959818222b9311498ea30cfd	d__Bacteria; p__Acidobacteriota; c__Vicinamibacteria; o__Vicinamibacterales; f__Vicinamibacteraceae; g__Vicinamibacteraceae; s__uncultured_Acidobacteriales	0	0	12	0	0	16	24	38	0	0
3b219248ece77c93fcb3b3bed28a08ab	d__Bacteria; p__Acidobacteriota; c__Vicinamibacteria; o__Vicinamibacterales; f__Vicinamibacteraceae; g__Vicinamibacteraceae; s__uncultured_Holophagae	0	37	15	0	37	16	0	0	0	0
4e9860463c1a67ca9e7ed2a88924bef0	d__Bacteria; p__Actinobacteriota; c__Acidimicrobiia; o__IMCC26256; f__IMCC26256; g__IMCC26256	2	12	19	14	9	0	6	7	20	0
f33a51ad35568f9a6e70caa27819b9f6	d__Bacteria; p__Actinobacteriota; c__Acidimicrobiia; o__IMCC26256; f__IMCC26256; g__IMCC26256	14	19	10	20	10	18	19	7	0	0
065ccc2251d5f4c079909b29b7eed607	d__Bacteria; p__Actinobacteriota; c__Acidimicrobiia; o__IMCC26256; f__IMCC26256; g__IMCC26256	21	14	17	13	20	10	0	17	8	40
dbf8c243936d95db4fb15db072e1d47b	d__Bacteria; p__Actinobacteriota; c__Acidimicrobiia; o__IMCC26256; f__IMCC26256; g__IMCC26256	56	0	17	10	20	32	12	43	32	46
fc107e9da31054dd15dbbf1d91bf7cbf	d__Bacteria; p__Actinobacteriota; c__Acidimicrobiia; o__IMCC26256; f__IMCC26256; g__IMCC26256	12	0	28	16	0	0	26	22	35	0
4751a41f79ac1e236d9869b60df0f451	d__Bacteria; p__Actinobacteriota; c__Acidimicrobiia; o__IMCC26256; f__IMCC26256; g__IMCC26256	8	11	9	15	8	0	0	5	5	7
4f2862c1201c1558664e27f373bcb305	d__Bacteria; p__Actinobacteriota; c__Acidimicrobiia; o__IMCC26256; f__IMCC26256; g__IMCC26256	39	0	0	0	52	37	0	0	27	63
e71d0ba675b3cf26a4d8ba9d9d31d048	d__Bacteria; p__Actinobacteriota; c__Acidimicrobiia; o__IMCC26256; f__IMCC26256; g__IMCC26256	0	0	0	0	23	0	0	22	37	47
74255599e9ea9b7b218e43f66311ce50	d__Bacteria; p__Actinobacteriota; c__Acidimicrobiia; o__IMCC26256; f__IMCC26256; g__IMCC26256	27	0	18	9	0	0	25	25	26	0
d95bfb3a31db6dd1f160d2dcf6e4762a	d__Bacteria; p__Actinobacteriota; c__Acidimicrobiia; o__IMCC26256; f__IMCC26256; g__IMCC26256	41	30	25	26	19	17	11	36	15	38
ac06aacbdc90e6f916f4dc1f3ef1c403	d__Bacteria; p__Actinobacteriota; c__Acidimicrobiia; o__IMCC26256; f__IMCC26256; g__IMCC26256; s__uncultured_Acidimicrobiia	21	0	0	0	0	0	0	0	0	49
cda82aa4bdc53681dd8e08b3af62af57	d__Bacteria; p__Actinobacteriota; c__Acidimicrobiia; o__IMCC26256; f__IMCC26256; g__IMCC26256; s__uncultured_Aciditerrimonas	0	25	0	0	17	0	0	14	13	24
2ef430c8f521bc48d2006e1e97c787ad	d__Bacteria; p__Actinobacteriota; c__Acidimicrobiia; o__IMCC26256; f__IMCC26256; g__IMCC26256; s__uncultured_Ferrimicrobium	35	0	12	9	23	30	0	22	53	121
364643e7ae0abf0da98bf3a801d7e760	d__Bacteria; p__Actinobacteriota; c__Acidimicrobiia; o__Microtrichales	0	0	0	6	0	4	30	10	0	0
a044ae4b8dd3e80b8230ff69f8a50231	d__Bacteria; p__Actinobacteriota; c__Acidimicrobiia; o__Microtrichales; f__Ilumatobacteraceae; g__CL500-29_marine_group	0	0	0	0	0	0	0	0	11	52
2459c1c67be2451b90f83b0f9ab4be86	d__Bacteria; p__Actinobacteriota; c__Acidimicrobiia; o__Microtrichales; f__Ilumatobacteraceae; g__CL500-29_marine_group; s__Hevea_brasiliensis	0	0	6	0	11	26	0	16	0	35
d2f1a12d546cee76907f081a6f772030	d__Bacteria; p__Actinobacteriota; c__Acidimicrobiia; o__Microtrichales; f__Ilumatobacteraceae; g__Ilumatobacter	20	0	27	0	11	11	0	59	42	44
71fa3e8e04d47fdba283c2297168a500	d__Bacteria; p__Actinobacteriota; c__Acidimicrobiia; o__Microtrichales; f__Ilumatobacteraceae; g__uncultured	0	13	13	0	0	0	0	0	0	33
58855c1111ae86037fc60074684e5e96	d__Bacteria; p__Actinobacteriota; c__Acidimicrobiia; o__Microtrichales; f__Ilumatobacteraceae; g__uncultured	0	0	0	0	0	6	0	0	33	70
640b3f2a8bfab3e14c8dbd9adfaaacf9	d__Bacteria; p__Actinobacteriota; c__Acidimicrobiia; o__Microtrichales; f__Ilumatobacteraceae; g__uncultured; s__uncultured_Acidimicrobiaceae	0	0	0	0	0	27	0	0	41	0
8659c69674f3f0da5898e8d140d1e4cd	d__Bacteria; p__Actinobacteriota; c__Acidimicrobiia; o__Microtrichales; f__Ilumatobacteraceae; g__uncultured; s__uncultured_Acidimicrobiaceae	0	54	26	14	34	0	0	0	16	0
054f5cb0d802d5a5b017f52a195aec63	d__Bacteria; p__Actinobacteriota; c__Acidimicrobiia; o__Microtrichales; f__Ilumatobacteraceae; g__uncultured; s__uncultured_Acidimicrobiaceae	0	34	16	0	0	0	0	0	0	0
2859c4d11c1d64ea8485c55f518989b4	d__Bacteria; p__Actinobacteriota; c__Acidimicrobiia; o__Microtrichales; f__Ilumatobacteraceae; g__uncultured; s__uncultured_bacterium	0	20	10	15	15	0	0	0	9	0
3ee9ac72c83a0a57b956c2e4b2f3fcc5	d__Bacteria; p__Actinobacteriota; c__Acidimicrobiia; o__Microtrichales; f__Ilumatobacteraceae; g__uncultured; s__uncultured_bacterium	15	5	20	6	11	0	0	32	0	0
3e1ec4a2d809d922212c288afe95a7f7	d__Bacteria; p__Actinobacteriota; c__Acidimicrobiia; o__Microtrichales; f__Ilumatobacteraceae; g__uncultured; s__uncultured_bacterium	24	12	8	20	13	0	10	18	19	0
1bb03b38aa993c7a3df3adad8fa9d1dc	d__Bacteria; p__Actinobacteriota; c__Acidimicrobiia; o__Microtrichales; f__uncultured; g__uncultured	12	13	22	30	15	7	11	6	13	11
9440ba2f9535bd9e640fa72d3c9c870b	d__Bacteria; p__Actinobacteriota; c__Acidimicrobiia; o__Microtrichales; f__uncultured; g__uncultured; s__uncultured_Acidimicrobiia	43	71	52	51	37	58	30	23	38	31
dd9e834148367c1593cb9bedfe11d01a	d__Bacteria; p__Actinobacteriota; c__Actinobacteria; o__Corynebacteriales; f__Mycobacteriaceae; g__Mycobacterium	43	0	34	41	22	9	25	46	28	0
7368ff5973da68b0bf62f6e17f2867b8	d__Bacteria; p__Actinobacteriota; c__Actinobacteria; o__Corynebacteriales; f__Mycobacteriaceae; g__Mycobacterium	0	0	0	0	0	0	0	0	36	82
88285d28aa07c2e670b02ed717bc1473	d__Bacteria; p__Actinobacteriota; c__Actinobacteria; o__Corynebacteriales; f__Mycobacteriaceae; g__Mycobacterium	0	17	0	0	26	0	0	16	0	66
e296bc38f4b396c6259896de02d20c3a	d__Bacteria; p__Actinobacteriota; c__Actinobacteria; o__Frankiales; f__Frankiaceae; g__Jatrophihabitans	0	0	0	0	0	0	0	20	0	63
bd8e119b0537bebfb731edcaf9eca99b	d__Bacteria; p__Actinobacteriota; c__Actinobacteria; o__Frankiales; f__Frankiaceae; g__Jatrophihabitans	16	0	0	0	0	0	0	0	0	62
bf557e8650f491291e5eb5ce2f33b544	d__Bacteria; p__Actinobacteriota; c__Actinobacteria; o__Micrococcales; f__Intrasporangiaceae	0	0	0	0	0	0	17	59	0	0
7de165b4de53b41ecaa33947dcffd31a	d__Bacteria; p__Actinobacteriota; c__Actinobacteria; o__Micrococcales; f__Intrasporangiaceae	27	0	8	0	0	27	0	0	14	0
aaa2e0948180087e8b2850857008ffa3	d__Bacteria; p__Actinobacteriota; c__Actinobacteria; o__Micrococcales; f__Intrasporangiaceae	0	15	21	0	17	0	0	0	0	11
be66cbddfde3837912d00638dca0d37d	d__Bacteria; p__Actinobacteriota; c__Actinobacteria; o__Micrococcales; f__Microbacteriaceae; g__Agromyces; s__Agromyces_aurantiacus	73	0	0	0	0	0	0	0	0	0
a2001ff4c7dcf484747bfa0e8949efb0	d__Bacteria; p__Actinobacteriota; c__Actinobacteria; o__Micromonosporales; f__Micromonosporaceae	0	0	0	0	0	0	0	0	0	89
315c2b86d1b8636b59ab68f6abdb43a4	d__Bacteria; p__Actinobacteriota; c__Actinobacteria; o__Micromonosporales; f__Micromonosporaceae	0	68	21	17	16	47	28	16	33	0
bd9cc33393f90e1733e02b0a1159a7e4	d__Bacteria; p__Actinobacteriota; c__Actinobacteria; o__Micromonosporales; f__Micromonosporaceae	0	0	13	0	0	34	0	73	12	0
9e0288f5a484fd86a1df4a172122ad5c	d__Bacteria; p__Actinobacteriota; c__Actinobacteria; o__Micromonosporales; f__Micromonosporaceae	22	2	16	15	6	30	41	17	14	14
bc9a177bdfdd5c077144c85bab59c8a9	d__Bacteria; p__Actinobacteriota; c__Actinobacteria; o__Micromonosporales; f__Micromonosporaceae	51	0	0	0	0	41	0	24	0	37
93d5bccc14c67d1c3a8836b600c3c1bb	d__Bacteria; p__Actinobacteriota; c__Actinobacteria; o__Micromonosporales; f__Micromonosporaceae	27	0	0	0	0	0	0	19	35	0
37a05e295fbf9bc5480f54654e11f4a0	d__Bacteria; p__Actinobacteriota; c__Actinobacteria; o__Micromonosporales; f__Micromonosporaceae	47	0	20	0	0	0	0	0	0	40
44d8e728412a199b186d51f1088181d3	d__Bacteria; p__Actinobacteriota; c__Actinobacteria; o__Micromonosporales; f__Micromonosporaceae	24	0	0	32	0	25	15	28	11	0
84f30efaa85b4f422264b4c6e52cd593	d__Bacteria; p__Actinobacteriota; c__Actinobacteria; o__Micromonosporales; f__Micromonosporaceae	16	24	23	0	0	0	0	0	15	0
057eb0b76c1a4fb8385a82168aa2da44	d__Bacteria; p__Actinobacteriota; c__Actinobacteria; o__Micromonosporales; f__Micromonosporaceae	10	0	0	0	15	26	0	14	15	70
b16b3ae545bb7e1099af5a38a21b0c24	d__Bacteria; p__Actinobacteriota; c__Actinobacteria; o__Micromonosporales; f__Micromonosporaceae	35	0	0	0	21	31	0	46	27	162
7eba0d5b194eef03dec335e9510927d3	d__Bacteria; p__Actinobacteriota; c__Actinobacteria; o__Micromonosporales; f__Micromonosporaceae	0	8	0	33	11	7	0	6	0	0
b0f763fc1bc0071a03f7c76cc7fb4fc1	d__Bacteria; p__Actinobacteriota; c__Actinobacteria; o__Micromonosporales; f__Micromonosporaceae	0	9	0	0	25	0	0	0	0	49
105d3ede1c6977a9b4f83293340be854	d__Bacteria; p__Actinobacteriota; c__Actinobacteria; o__Micromonosporales; f__Micromonosporaceae; g__Catellatospora	18	18	15	16	0	0	0	0	32	0
4169bf8f6343ea5deeda2e61a5a78210	d__Bacteria; p__Actinobacteriota; c__Actinobacteria; o__Micromonosporales; f__Micromonosporaceae; g__Dactylosporangium	31	0	5	0	0	14	0	8	12	31
2835597fd14e938b554328602cb0dd59	d__Bacteria; p__Actinobacteriota; c__Actinobacteria; o__Micromonosporales; f__Micromonosporaceae; g__Hamadaea	24	0	0	0	0	0	24	17	0	0
c8732d38c08c3d7c04b548afe0931cd3	d__Bacteria; p__Actinobacteriota; c__Actinobacteria; o__Micromonosporales; f__Micromonosporaceae; g__Hamadaea	0	0	0	0	0	0	0	33	33	38
854adf43284a31778416327d176b6497	d__Bacteria; p__Actinobacteriota; c__Actinobacteria; o__Micromonosporales; f__Micromonosporaceae; g__Luedemannella; s__uncultured_bacterium	12	0	0	0	0	9	0	12	0	29
4e57ef58cfd31ae7cc96ec417f646cad	d__Bacteria; p__Actinobacteriota; c__Actinobacteria; o__Micromonosporales; f__Micromonosporaceae; g__Luedemannella; s__uncultured_bacterium	0	21	11	0	19	0	0	0	0	0
ad0477a416ead5db06934cf936de6018	d__Bacteria; p__Actinobacteriota; c__Actinobacteria; o__Micromonosporales; f__Micromonosporaceae; g__Micromonospora	126	108	254	83	41	111	96	112	164	91
9f6a3e37e145d17e2b45609a43aba5bf	d__Bacteria; p__Actinobacteriota; c__Actinobacteria; o__Micromonosporales; f__Micromonosporaceae; g__uncultured	0	0	0	0	0	28	0	0	21	26
8267e79eb6fcb2038a61adf4973f4583	d__Bacteria; p__Actinobacteriota; c__Actinobacteria; o__Micromonosporales; f__Micromonosporaceae; g__uncultured; s__uncultured_actinobacterium	15	0	0	20	0	0	16	17	0	0
b6d5eed1bc60592568a2870beafc5413	d__Bacteria; p__Actinobacteriota; c__Actinobacteria; o__Micromonosporales; f__Micromonosporaceae; g__uncultured; s__uncultured_bacterium	13	0	15	17	0	0	0	0	0	0
83a9db912d3e63849c693ce95c63ab14	d__Bacteria; p__Actinobacteriota; c__Actinobacteria; o__Micromonosporales; f__Micromonosporaceae; g__Virgisporangium; s__uncultured_bacterium	0	0	0	0	0	0	0	11	9	38
68fcf7bc5abf4b9288ac5542af0df446	d__Bacteria; p__Actinobacteriota; c__Actinobacteria; o__Propionibacteriales; f__Nocardioidaceae	10	0	10	4	6	25	5	36	46	25
78079a68f1a67a05d53cd2671f258af7	d__Bacteria; p__Actinobacteriota; c__Actinobacteria; o__Propionibacteriales; f__Nocardioidaceae; g__Actinopolymorpha	0	0	0	0	0	0	0	6	0	128
df34ea9690bc1c0642e1b6246dba210e	d__Bacteria; p__Actinobacteriota; c__Actinobacteria; o__Propionibacteriales; f__Nocardioidaceae; g__Kribbella	35	9	9	15	37	20	10	44	31	110
f8b3787b38f7cade51c85ce5cbddaa69	d__Bacteria; p__Actinobacteriota; c__Actinobacteria; o__Propionibacteriales; f__Nocardioidaceae; g__Kribbella	9	0	0	0	10	14	0	15	9	40
122c2d29bb84975434e89ec2dc85528f	d__Bacteria; p__Actinobacteriota; c__Actinobacteria; o__Propionibacteriales; f__Nocardioidaceae; g__Marmoricola	13	26	172	48	19	0	13	30	40	17
e0e893e1db37c41a67fb37091d41f57b	d__Bacteria; p__Actinobacteriota; c__Actinobacteria; o__Propionibacteriales; f__Nocardioidaceae; g__Nocardioides	31	0	13	0	24	13	0	33	23	97
ec6a8a053fbf0c1f23d2244ee5e7aafa	d__Bacteria; p__Actinobacteriota; c__Actinobacteria; o__Propionibacteriales; f__Nocardioidaceae; g__Nocardioides	0	0	0	0	0	0	0	0	29	48
7619db0884430784a46c379e41889363	d__Bacteria; p__Actinobacteriota; c__Actinobacteria; o__Propionibacteriales; f__Nocardioidaceae; g__Nocardioides	0	0	0	0	0	0	0	0	0	119
e427b3c4c24311bf3daf180d286d9088	d__Bacteria; p__Actinobacteriota; c__Actinobacteria; o__Propionibacteriales; f__Nocardioidaceae; g__Nocardioides; s__Nocardioides_koreensis	102	14	77	62	22	0	63	91	61	45
fd0b7694b76bc28875688590ce6d0372	d__Bacteria; p__Actinobacteriota; c__Actinobacteria; o__Pseudonocardiales; f__Pseudonocardiaceae	0	0	0	0	0	0	0	0	0	105
4bd6a52cd9cfe64c3fd58d1bed9964fe	d__Bacteria; p__Actinobacteriota; c__Actinobacteria; o__Pseudonocardiales; f__Pseudonocardiaceae; g__Amycolatopsis	0	0	0	0	0	0	0	0	0	113
53b56862f36ab70884ec268daa1e3c11	d__Bacteria; p__Actinobacteriota; c__Actinobacteria; o__Streptomycetales; f__Streptomycetaceae	38	0	0	0	0	165	0	15	38	0
c82094e7c42eeacfb555c070e82586bd	d__Bacteria; p__Actinobacteriota; c__Actinobacteria; o__Streptomycetales; f__Streptomycetaceae; g__Kitasatospora	0	0	0	0	0	0	0	0	48	0
8d5349eac884400549ef20f6d2dbea70	d__Bacteria; p__Actinobacteriota; c__Actinobacteria; o__Streptomycetales; f__Streptomycetaceae; g__Kitasatospora	26	5	32	18	17	0	20	34	42	13
789f25acd69c9ee42734f8b75eab6517	d__Bacteria; p__Actinobacteriota; c__Actinobacteria; o__Streptomycetales; f__Streptomycetaceae; g__Streptomyces	0	0	58	46	0	0	0	0	0	0
cb3242b5372967e05b07e3b1d300f00c	d__Bacteria; p__Actinobacteriota; c__Actinobacteria; o__Streptomycetales; f__Streptomycetaceae; g__Streptomyces	0	13	0	9	17	0	0	12	0	19
53ab2522831d6770a0cc71ac27ec7399	d__Bacteria; p__Actinobacteriota; c__Actinobacteria; o__Streptomycetales; f__Streptomycetaceae; g__Streptomyces	0	0	0	0	0	0	0	0	0	135
74dd59d3db9620f13ad997a284b153b2	d__Bacteria; p__Actinobacteriota; c__Actinobacteria; o__Streptomycetales; f__Streptomycetaceae; g__Streptomyces	0	0	0	0	0	19	14	43	25	41
1988bccaafe4ce85656f192519c490cd	d__Bacteria; p__Actinobacteriota; c__Actinobacteria; o__Streptomycetales; f__Streptomycetaceae; g__Streptomyces	18	0	0	0	16	15	0	30	31	46
4cf7417a81cd374ca48ea48ab8b06ae1	d__Bacteria; p__Actinobacteriota; c__Actinobacteria; o__Streptomycetales; f__Streptomycetaceae; g__Streptomyces	71	0	0	0	0	35	0	0	0	0
0761f4c6ad89679df78acaaf7e80a7dd	d__Bacteria; p__Actinobacteriota; c__Actinobacteria; o__Streptomycetales; f__Streptomycetaceae; g__Streptomyces	16	0	31	37	0	0	0	20	52	48
435631d7e2f99ae39a6b04299c6ea980	d__Bacteria; p__Actinobacteriota; c__Actinobacteria; o__Streptomycetales; f__Streptomycetaceae; g__Streptomyces	68	26	63	98	0	45	39	60	30	49
9df323a7a0e404a9d73fe5f3a50ac9b3	d__Bacteria; p__Actinobacteriota; c__Actinobacteria; o__Streptomycetales; f__Streptomycetaceae; g__Streptomyces	14	0	0	0	0	39	0	26	34	46
7b3c016dbb20d65d4851dbadff9163ba	d__Bacteria; p__Actinobacteriota; c__Actinobacteria; o__Streptomycetales; f__Streptomycetaceae; g__Streptomyces	52	0	14	9	0	0	0	0	24	43
155af4865d3289889e1e40be97754bb1	d__Bacteria; p__Actinobacteriota; c__Actinobacteria; o__Streptomycetales; f__Streptomycetaceae; g__Streptomyces	53	0	27	46	0	37	0	35	0	0
06f03bd3de937abb31cdd4c5d20ee97e	d__Bacteria; p__Actinobacteriota; c__Actinobacteria; o__Streptomycetales; f__Streptomycetaceae; g__Streptomyces	40	21	27	19	52	39	49	58	17	23
6c8e8f15c8b62edfc17dd5fc30ecd8cd	d__Bacteria; p__Actinobacteriota; c__Actinobacteria; o__Streptomycetales; f__Streptomycetaceae; g__Streptomyces	20	11	20	9	0	32	0	18	24	26
71eef3dfcbfe780923d82db7160e7849	d__Bacteria; p__Actinobacteriota; c__Actinobacteria; o__Streptomycetales; f__Streptomycetaceae; g__Streptomyces	24	0	0	0	0	0	21	29	0	0
8029bf870cba4ffe729f254d0c7f8d7f	d__Bacteria; p__Actinobacteriota; c__Actinobacteria; o__Streptosporangiales; f__Streptosporangiaceae	51	0	7	0	0	0	0	9	0	0
c2dbb9843fbc27379c462bfe1b965d05	d__Bacteria; p__Actinobacteriota; c__Actinobacteria; o__Streptosporangiales; f__Streptosporangiaceae	0	10	0	9	0	0	0	0	15	28
bcc7fdba7862fd066b77fda1895a39df	d__Bacteria; p__Actinobacteriota; c__Actinobacteria; o__Streptosporangiales; f__Thermomonosporaceae; g__Actinoallomurus	46	0	34	0	0	34	0	33	0	42
d5f4450d9ea2cd3391a9c32a330b9ba5	d__Bacteria; p__Actinobacteriota; c__Actinobacteria; o__Streptosporangiales; f__Thermomonosporaceae; g__Actinoallomurus	12	0	0	0	0	0	0	0	9	90
11fc3021f2932354485dd48c794d5cc9	d__Bacteria; p__Actinobacteriota; c__Coriobacteriia; o__OPB41; f__OPB41; g__OPB41	8	0	0	0	12	0	0	18	8	13
d20e2f5e874705492534b896cccd946c	d__Bacteria; p__Actinobacteriota; c__Coriobacteriia; o__OPB41; f__OPB41; g__OPB41	23	0	12	0	14	0	0	0	16	0
b7c077e1a39b436128f524de511ce8ba	d__Bacteria; p__Actinobacteriota; c__Coriobacteriia; o__OPB41; f__OPB41; g__OPB41; s__uncultured_soil	0	8	15	11	0	0	0	10	0	33
2918038f6149f2d6beba787f8aa17e4d	d__Bacteria; p__Actinobacteriota; c__Coriobacteriia; o__OPB41; f__OPB41; g__OPB41; s__uncultured_soil	45	0	50	20	0	10	11	28	12	0
7c87ac88bbcb76ab1e2c79f210f1b867	d__Bacteria; p__Actinobacteriota; c__MB-A2-108; o__MB-A2-108; f__MB-A2-108; g__MB-A2-108	17	0	43	28	0	0	0	0	11	0
a7fba743832b9177eb09b93bea2ca8f9	d__Bacteria; p__Actinobacteriota; c__MB-A2-108; o__MB-A2-108; f__MB-A2-108; g__MB-A2-108	0	93	0	0	11	0	0	0	0	61
1eff209a0b5be40cf49c0c8ce62d9640	d__Bacteria; p__Actinobacteriota; c__MB-A2-108; o__MB-A2-108; f__MB-A2-108; g__MB-A2-108	0	8	22	20	17	0	10	0	7	0
044311e338741290a670e059bcfc30c8	d__Bacteria; p__Actinobacteriota; c__MB-A2-108; o__MB-A2-108; f__MB-A2-108; g__MB-A2-108	0	28	0	0	0	27	14	0	0	0
985fa15c31baa7eced0f880ac0c3ca0b	d__Bacteria; p__Actinobacteriota; c__MB-A2-108; o__MB-A2-108; f__MB-A2-108; g__MB-A2-108	0	26	0	0	33	0	0	0	0	0
bcb4516f0b500a3f300a96841ab60753	d__Bacteria; p__Actinobacteriota; c__MB-A2-108; o__MB-A2-108; f__MB-A2-108; g__MB-A2-108	24	27	59	46	0	0	0	0	0	14
d63a5fd743492d12af33624bfc91aed5	d__Bacteria; p__Actinobacteriota; c__MB-A2-108; o__MB-A2-108; f__MB-A2-108; g__MB-A2-108; s__Actinobacteria_bacterium	52	0	53	52	22	0	39	34	42	0
37c27f5bba6ef89a1584593b2d6997cf	d__Bacteria; p__Actinobacteriota; c__MB-A2-108; o__MB-A2-108; f__MB-A2-108; g__MB-A2-108; s__metagenome	0	0	20	7	0	26	0	13	20	53
43129165e7efc6321931a43b5fdd5bca	d__Bacteria; p__Actinobacteriota; c__MB-A2-108; o__MB-A2-108; f__MB-A2-108; g__MB-A2-108; s__uncultured_Actinomycetales	0	3	7	17	14	0	0	0	8	0
5dc68d17a6f2afaa9046a22cff4e939d	d__Bacteria; p__Actinobacteriota; c__MB-A2-108; o__MB-A2-108; f__MB-A2-108; g__MB-A2-108; s__uncultured_bacterium	0	0	23	22	42	0	0	0	32	38
f28088fbea8c7a81ea3fb5fc2cf1421e	d__Bacteria; p__Actinobacteriota; c__MB-A2-108; o__MB-A2-108; f__MB-A2-108; g__MB-A2-108; s__uncultured_bacterium	0	0	61	50	36	0	0	25	31	0
328e6d9f9ab0d34baa803c2f7b394967	d__Bacteria; p__Actinobacteriota; c__MB-A2-108; o__MB-A2-108; f__MB-A2-108; g__MB-A2-108; s__uncultured_bacterium	0	26	19	10	19	0	0	0	0	0
08a7601cc546ee0b732571597aca62cb	d__Bacteria; p__Actinobacteriota; c__MB-A2-108; o__MB-A2-108; f__MB-A2-108; g__MB-A2-108; s__uncultured_bacterium	28	25	41	18	0	0	25	27	0	18
7e327917d526be2c6bebc98aa8271b51	d__Bacteria; p__Actinobacteriota; c__MB-A2-108; o__MB-A2-108; f__MB-A2-108; g__MB-A2-108; s__uncultured_bacterium	52	19	25	22	0	27	49	33	0	8
af356a141150a4bad94b10a0d8cede5c	d__Bacteria; p__Actinobacteriota; c__MB-A2-108; o__MB-A2-108; f__MB-A2-108; g__MB-A2-108; s__uncultured_bacterium	82	102	93	60	80	178	55	46	90	81
1a60470a3d28479fe356590bc68f2bb4	d__Bacteria; p__Actinobacteriota; c__MB-A2-108; o__MB-A2-108; f__MB-A2-108; g__MB-A2-108; s__uncultured_bacterium	9	0	20	0	10	0	0	64	45	75
526a05581b4819f52c63ec5e1c006808	d__Bacteria; p__Actinobacteriota; c__MB-A2-108; o__MB-A2-108; f__MB-A2-108; g__MB-A2-108; s__uncultured_bacterium	11	0	39	23	13	21	11	0	12	0
382e9ca4808d134fbe0fa01b6f837ab2	d__Bacteria; p__Actinobacteriota; c__MB-A2-108; o__MB-A2-108; f__MB-A2-108; g__MB-A2-108; s__uncultured_bacterium	115	171	159	167	55	47	65	78	83	19
ed880b924c0224f84d4567af0aa2a3a1	d__Bacteria; p__Actinobacteriota; c__MB-A2-108; o__MB-A2-108; f__MB-A2-108; g__MB-A2-108; s__uncultured_bacterium	67	191	136	83	115	102	30	36	92	59
19bf6029c3e73f452e87519e74bc8a16	d__Bacteria; p__Actinobacteriota; c__MB-A2-108; o__MB-A2-108; f__MB-A2-108; g__MB-A2-108; s__uncultured_bacterium	129	343	193	210	163	133	95	115	116	153
2e5b90c1cc0a56fafd2f68cd2b3e4ee1	d__Bacteria; p__Actinobacteriota; c__MB-A2-108; o__MB-A2-108; f__MB-A2-108; g__MB-A2-108; s__uncultured_Firmicutes	0	9	8	0	16	0	0	0	0	29
5c047a145d09fad1ceab70f56ca5756d	d__Bacteria; p__Actinobacteriota; c__MB-A2-108; o__MB-A2-108; f__MB-A2-108; g__MB-A2-108; s__uncultured_Firmicutes	0	0	19	0	0	14	15	0	8	0
6ba4253f93e6414536e808f74b14d0a5	d__Bacteria; p__Actinobacteriota; c__MB-A2-108; o__MB-A2-108; f__MB-A2-108; g__MB-A2-108; s__uncultured_Firmicutes	33	0	41	31	0	0	0	26	16	0
7bc34a4d1690a7a15f22c82c9a4e7738	d__Bacteria; p__Actinobacteriota; c__Thermoleophilia; o__Gaiellales	0	0	0	0	0	0	0	0	0	71
7ecedc266895f575e81e0a0bb68ae7fb	d__Bacteria; p__Actinobacteriota; c__Thermoleophilia; o__Gaiellales	0	0	0	0	0	0	0	0	30	143
d5f8fa5a6c4a439a314340a2fd8b1f02	d__Bacteria; p__Actinobacteriota; c__Thermoleophilia; o__Gaiellales	244	181	214	141	130	145	124	218	145	248
2ea3d8fa152cab4b34d8f71b5b0926b1	d__Bacteria; p__Actinobacteriota; c__Thermoleophilia; o__Gaiellales	29	0	0	0	0	0	0	18	0	0
1646a172c28a012e431af827609fa4a1	d__Bacteria; p__Actinobacteriota; c__Thermoleophilia; o__Gaiellales	44	27	46	62	44	0	24	29	19	0
1770eaddf67a5f4bf62bf4c22cefccfc	d__Bacteria; p__Actinobacteriota; c__Thermoleophilia; o__Gaiellales	22	19	28	23	19	17	41	35	18	0
e7155a3a49eaa56d78fe24765ca3d4ba	d__Bacteria; p__Actinobacteriota; c__Thermoleophilia; o__Gaiellales	30	0	0	0	0	0	0	21	14	36
fce3646289d164949eb0a244b1462ed4	d__Bacteria; p__Actinobacteriota; c__Thermoleophilia; o__Gaiellales	0	110	0	0	57	0	0	0	0	47
73b50736fa22dc6f33ffd4739ed904b3	d__Bacteria; p__Actinobacteriota; c__Thermoleophilia; o__Gaiellales; f__Gaiellaceae; g__Gaiella	0	0	29	30	0	0	0	0	0	0
77e6d9678ef1d89e4af5568833fcd57b	d__Bacteria; p__Actinobacteriota; c__Thermoleophilia; o__Gaiellales; f__Gaiellaceae; g__Gaiella	0	0	0	0	0	0	0	0	0	79
56adc40b7188e5de0a99388e7d8e8f3a	d__Bacteria; p__Actinobacteriota; c__Thermoleophilia; o__Gaiellales; f__Gaiellaceae; g__Gaiella	16	14	12	18	0	0	0	11	8	74
89c7aa2aa2886370badfe6d9b928a16a	d__Bacteria; p__Actinobacteriota; c__Thermoleophilia; o__Gaiellales; f__Gaiellaceae; g__Gaiella	51	22	71	50	17	0	12	57	27	0
f7e9ae84deae85bdd1526d28ded9c346	d__Bacteria; p__Actinobacteriota; c__Thermoleophilia; o__Gaiellales; f__Gaiellaceae; g__Gaiella	57	39	80	67	55	0	30	45	53	55
127a4e22c17677e74ce57bcfe62ca182	d__Bacteria; p__Actinobacteriota; c__Thermoleophilia; o__Gaiellales; f__Gaiellaceae; g__Gaiella	78	0	67	71	18	0	39	52	0	0
4e5217d9f89147d256ae7fe57fd2bdbf	d__Bacteria; p__Actinobacteriota; c__Thermoleophilia; o__Gaiellales; f__Gaiellaceae; g__Gaiella	13	0	30	44	0	0	0	16	0	0
54f01c884c1912086bbfcf7530da1e0e	d__Bacteria; p__Actinobacteriota; c__Thermoleophilia; o__Gaiellales; f__Gaiellaceae; g__Gaiella	0	61	52	42	51	0	0	0	16	27
fe5131a316a7a0dee4f2e016afeff73d	d__Bacteria; p__Actinobacteriota; c__Thermoleophilia; o__Gaiellales; f__Gaiellaceae; g__Gaiella	15	6	10	7	0	17	4	0	16	0
1fa1b78a2018e0a8a3e1d3f18b8506d3	d__Bacteria; p__Actinobacteriota; c__Thermoleophilia; o__Gaiellales; f__Gaiellaceae; g__Gaiella	20	22	10	4	27	15	0	22	23	0
e148439cee0a175c3c7190b1ddd00594	d__Bacteria; p__Actinobacteriota; c__Thermoleophilia; o__Gaiellales; f__Gaiellaceae; g__Gaiella	0	0	0	45	25	0	0	0	0	0
be7765756a13a9e128876ae6c2753b7d	d__Bacteria; p__Actinobacteriota; c__Thermoleophilia; o__Gaiellales; f__Gaiellaceae; g__Gaiella	5	7	16	11	8	4	14	11	0	0
bbb0889688ca966e1cc9bea1a14e248a	d__Bacteria; p__Actinobacteriota; c__Thermoleophilia; o__Gaiellales; f__Gaiellaceae; g__Gaiella	0	119	25	35	49	0	0	0	9	14
ca47f5198c01a4c7330c991fd15b457e	d__Bacteria; p__Actinobacteriota; c__Thermoleophilia; o__Gaiellales; f__Gaiellaceae; g__Gaiella	0	29	0	0	45	0	30	0	30	0
2803c1d2f7765474a946b0b852d8bed2	d__Bacteria; p__Actinobacteriota; c__Thermoleophilia; o__Gaiellales; f__Gaiellaceae; g__Gaiella	88	61	71	128	45	60	85	77	58	0
22af1ffc1f52aa37186960c39f460655	d__Bacteria; p__Actinobacteriota; c__Thermoleophilia; o__Gaiellales; f__Gaiellaceae; g__Gaiella	66	47	75	76	0	0	25	49	38	0
b6e597aa252efcd76195e7ea1b1cd1b2	d__Bacteria; p__Actinobacteriota; c__Thermoleophilia; o__Gaiellales; f__Gaiellaceae; g__Gaiella	0	0	0	0	0	0	0	26	0	35
87a57ac58a862af6d1db94e867c5dbb3	d__Bacteria; p__Actinobacteriota; c__Thermoleophilia; o__Gaiellales; f__Gaiellaceae; g__Gaiella	75	0	56	53	0	32	73	50	31	0
06c9d620338d422fc49c0250f53723f7	d__Bacteria; p__Actinobacteriota; c__Thermoleophilia; o__Gaiellales; f__Gaiellaceae; g__Gaiella	0	0	33	30	0	0	0	0	0	0
9a78012f9839a4353d39cf4b94352eab	d__Bacteria; p__Actinobacteriota; c__Thermoleophilia; o__Gaiellales; f__Gaiellaceae; g__Gaiella	14	0	37	31	15	9	18	0	0	0
4df151388bfb67afbc2c4f8b6c90a533	d__Bacteria; p__Actinobacteriota; c__Thermoleophilia; o__Gaiellales; f__Gaiellaceae; g__Gaiella	75	33	29	26	39	49	18	29	43	69
01ac56e272723c3ac271c4c94f461f34	d__Bacteria; p__Actinobacteriota; c__Thermoleophilia; o__Gaiellales; f__Gaiellaceae; g__Gaiella	129	125	194	170	61	84	42	65	54	31
ee30314883ec13905eac8649fc101b17	d__Bacteria; p__Actinobacteriota; c__Thermoleophilia; o__Gaiellales; f__Gaiellaceae; g__Gaiella	27	57	86	100	48	0	0	0	34	27
5f6c8a8082a3247b44b2db7d4e4d1888	d__Bacteria; p__Actinobacteriota; c__Thermoleophilia; o__Gaiellales; f__Gaiellaceae; g__Gaiella	0	24	26	0	20	22	0	0	21	137
853d1e0d771e8a6374f0f68a110bf49c	d__Bacteria; p__Actinobacteriota; c__Thermoleophilia; o__Gaiellales; f__Gaiellaceae; g__Gaiella	0	0	0	0	0	0	0	25	0	37
14af00c614b05b96732a3912d134c487	d__Bacteria; p__Actinobacteriota; c__Thermoleophilia; o__Gaiellales; f__Gaiellaceae; g__Gaiella	45	0	0	38	7	0	29	24	13	0
9df25b41f62194586e7bff73126daff7	d__Bacteria; p__Actinobacteriota; c__Thermoleophilia; o__Gaiellales; f__Gaiellaceae; g__Gaiella	0	16	0	25	17	0	4	0	0	0
78fbd58cef30177693b5d7a31c61a871	d__Bacteria; p__Actinobacteriota; c__Thermoleophilia; o__Gaiellales; f__Gaiellaceae; g__Gaiella	21	8	14	10	0	0	6	19	7	0
a0850954629f607b8abd9c88d1059b39	d__Bacteria; p__Actinobacteriota; c__Thermoleophilia; o__Gaiellales; f__Gaiellaceae; g__Gaiella; s__actinobacterium_WWH12	0	0	0	0	0	0	0	35	34	100
bbc637647d48ed0661d52c88445015e7	d__Bacteria; p__Actinobacteriota; c__Thermoleophilia; o__Gaiellales; f__Gaiellaceae; g__Gaiella; s__actinobacterium_WWH12	62	32	24	19	20	42	18	28	24	50
edda95b1e096fdc0e225a5140be91af9	d__Bacteria; p__Actinobacteriota; c__Thermoleophilia; o__Gaiellales; f__Gaiellaceae; g__Gaiella; s__actinobacterium_WWH12	21	29	12	13	18	15	27	47	0	0
10a86d8ec01825ba9d76513b074043b7	d__Bacteria; p__Actinobacteriota; c__Thermoleophilia; o__Gaiellales; f__Gaiellaceae; g__Gaiella; s__actinobacterium_WWH12	16	9	0	0	34	47	0	0	0	81
4588717618b1cfab5900a1f7ac7aa9c1	d__Bacteria; p__Actinobacteriota; c__Thermoleophilia; o__Gaiellales; f__Gaiellaceae; g__Gaiella; s__actinobacterium_WWH12	35	18	73	70	77	0	31	42	52	0
71ad6675b8d56f4fdddb18557d7b56e0	d__Bacteria; p__Actinobacteriota; c__Thermoleophilia; o__Gaiellales; f__Gaiellaceae; g__Gaiella; s__uncultured_bacterium	37	0	26	29	0	0	0	0	0	31
d6e4313596a7f3f46fe170c7eb826c99	d__Bacteria; p__Actinobacteriota; c__Thermoleophilia; o__Gaiellales; f__Gaiellaceae; g__Gaiella; s__uncultured_bacterium	45	0	49	47	0	0	43	41	0	0
fa27a9b5c5c7079a9318b4e775bffbe4	d__Bacteria; p__Actinobacteriota; c__Thermoleophilia; o__Gaiellales; f__Gaiellaceae; g__Gaiella; s__uncultured_bacterium	0	59	0	0	31	0	0	0	0	18
9a593c2d2e648294e59a1cb8ac5966d7	d__Bacteria; p__Actinobacteriota; c__Thermoleophilia; o__Gaiellales; f__Gaiellaceae; g__Gaiella; s__uncultured_bacterium	139	68	175	130	14	19	39	65	64	17
2ccd18fae32eec34bed904c3a43aa469	d__Bacteria; p__Actinobacteriota; c__Thermoleophilia; o__Gaiellales; f__Gaiellaceae; g__Gaiella; s__uncultured_soil	0	0	11	12	0	0	4	6	0	0
2de2651d9758f1cea43c16bc9a3e7107	d__Bacteria; p__Actinobacteriota; c__Thermoleophilia; o__Gaiellales; f__uncultured; g__uncultured	38	0	26	51	0	0	14	15	27	0
25217beb33d8180dfac92cd6d6925960	d__Bacteria; p__Actinobacteriota; c__Thermoleophilia; o__Gaiellales; f__uncultured; g__uncultured	0	0	0	0	0	0	0	0	0	86
12768896c95f133b42a3862d70202413	d__Bacteria; p__Actinobacteriota; c__Thermoleophilia; o__Gaiellales; f__uncultured; g__uncultured	12	4	0	0	0	34	0	0	0	40
2062a72b16211c79b8f830782e945f2d	d__Bacteria; p__Actinobacteriota; c__Thermoleophilia; o__Gaiellales; f__uncultured; g__uncultured	10	0	11	24	0	25	0	12	0	0
19956088889d1b071aa4f16af8f8fba7	d__Bacteria; p__Actinobacteriota; c__Thermoleophilia; o__Gaiellales; f__uncultured; g__uncultured	18	8	29	33	0	0	0	0	0	0
e214e76f53c455c21ed1ce94f0ec02f5	d__Bacteria; p__Actinobacteriota; c__Thermoleophilia; o__Gaiellales; f__uncultured; g__uncultured	15	24	5	13	0	0	0	0	0	0
d83b80d0a30c9b52e04c312b1440438e	d__Bacteria; p__Actinobacteriota; c__Thermoleophilia; o__Gaiellales; f__uncultured; g__uncultured	38	27	9	17	29	81	8	10	23	106
2f0742f5d054676795e9f0366889cf27	d__Bacteria; p__Actinobacteriota; c__Thermoleophilia; o__Gaiellales; f__uncultured; g__uncultured	25	37	25	47	34	26	19	28	16	28
8dd8eb6a5f6b1524a825aabe34392f31	d__Bacteria; p__Actinobacteriota; c__Thermoleophilia; o__Gaiellales; f__uncultured; g__uncultured	0	0	17	18	14	0	0	9	20	0
3befac6758b8f4b2842622e870a5d212	d__Bacteria; p__Actinobacteriota; c__Thermoleophilia; o__Gaiellales; f__uncultured; g__uncultured	97	166	124	131	183	93	80	66	107	69
8d0de6c524d6363c558c88baace2cdfa	d__Bacteria; p__Actinobacteriota; c__Thermoleophilia; o__Gaiellales; f__uncultured; g__uncultured	20	28	59	43	18	19	25	21	29	0
9b5899d67a5df066efa301fd2e62cb0b	d__Bacteria; p__Actinobacteriota; c__Thermoleophilia; o__Gaiellales; f__uncultured; g__uncultured	0	17	0	6	0	0	0	25	0	73
a158a01362284eb2e2620705ffe47be0	d__Bacteria; p__Actinobacteriota; c__Thermoleophilia; o__Gaiellales; f__uncultured; g__uncultured	34	0	59	43	22	22	32	26	13	0
2cd1a86dcbf6d8ec2297c084a7481872	d__Bacteria; p__Actinobacteriota; c__Thermoleophilia; o__Gaiellales; f__uncultured; g__uncultured	7	6	0	7	0	0	12	17	0	0
2b62d9a61c6de04782fbde9f31b27c0a	d__Bacteria; p__Actinobacteriota; c__Thermoleophilia; o__Gaiellales; f__uncultured; g__uncultured	0	0	0	0	0	48	0	0	0	44
0ff2c7672ec38eee385dec3da472ff16	d__Bacteria; p__Actinobacteriota; c__Thermoleophilia; o__Gaiellales; f__uncultured; g__uncultured	0	0	0	0	18	22	0	0	21	8
55b59d979f99ba5d044fb9d106b6009f	d__Bacteria; p__Actinobacteriota; c__Thermoleophilia; o__Gaiellales; f__uncultured; g__uncultured	61	37	14	40	27	26	29	0	35	23
4fe0e2e9acb1162f249bf7366d41fa02	d__Bacteria; p__Actinobacteriota; c__Thermoleophilia; o__Gaiellales; f__uncultured; g__uncultured	14	0	0	0	30	34	0	0	0	38
c1b78570557f0aa42f987c86d7dd73ca	d__Bacteria; p__Actinobacteriota; c__Thermoleophilia; o__Gaiellales; f__uncultured; g__uncultured	16	23	13	11	0	0	0	11	0	0
28226c78e9f5f90e8110a6ef29700cbc	d__Bacteria; p__Actinobacteriota; c__Thermoleophilia; o__Gaiellales; f__uncultured; g__uncultured	0	0	0	0	0	10	0	0	12	78
2b587e956bf6a83a79b77529aee9c2c7	d__Bacteria; p__Actinobacteriota; c__Thermoleophilia; o__Gaiellales; f__uncultured; g__uncultured	52	0	0	0	21	15	10	16	18	43
bc68f7d33f571baddc1669832d40dfec	d__Bacteria; p__Actinobacteriota; c__Thermoleophilia; o__Gaiellales; f__uncultured; g__uncultured	189	195	393	465	248	43	85	142	179	71
3a1ba8f74d4a11e1e6a224d35490b8f1	d__Bacteria; p__Actinobacteriota; c__Thermoleophilia; o__Gaiellales; f__uncultured; g__uncultured	25	35	42	34	0	0	0	0	22	0
67e95d5e021d03cbc5de959e31f4ca4f	d__Bacteria; p__Actinobacteriota; c__Thermoleophilia; o__Gaiellales; f__uncultured; g__uncultured	31	41	42	31	32	17	11	20	16	23
f36e22cd8b2aa30f1bfc4760340082f4	d__Bacteria; p__Actinobacteriota; c__Thermoleophilia; o__Gaiellales; f__uncultured; g__uncultured	85	42	101	91	27	27	43	40	49	0
6e78e0fcd974cf09b6d85199be32b5d7	d__Bacteria; p__Actinobacteriota; c__Thermoleophilia; o__Gaiellales; f__uncultured; g__uncultured	0	0	49	39	0	0	33	20	0	0
1b4c530824e1c1d3c529bcd4b35e0ae1	d__Bacteria; p__Actinobacteriota; c__Thermoleophilia; o__Gaiellales; f__uncultured; g__uncultured	27	35	57	37	66	0	70	32	0	0
09ea1f58090cb2088668e27e573f49a7	d__Bacteria; p__Actinobacteriota; c__Thermoleophilia; o__Gaiellales; f__uncultured; g__uncultured	43	41	66	54	42	71	57	61	76	129
66a64f39bb628af82bbd53ddad1d500d	d__Bacteria; p__Actinobacteriota; c__Thermoleophilia; o__Gaiellales; f__uncultured; g__uncultured; s__bacterium_Ellin7530	0	0	0	0	18	0	0	0	0	108
61d035e3b1e16bb69b15fc603613f0aa	d__Bacteria; p__Actinobacteriota; c__Thermoleophilia; o__Gaiellales; f__uncultured; g__uncultured; s__Gaiella_sp.	25	53	26	33	41	46	32	10	33	0
8dd515d0b856a39bee56f37e1b117da5	d__Bacteria; p__Actinobacteriota; c__Thermoleophilia; o__Gaiellales; f__uncultured; g__uncultured; s__uncultured_bacterium	0	25	21	43	26	0	20	0	0	0
c5a80cb7e56110f52e03ae735c0e5fe3	d__Bacteria; p__Actinobacteriota; c__Thermoleophilia; o__Gaiellales; f__uncultured; g__uncultured; s__uncultured_bacterium	17	16	27	15	0	0	0	20	26	0
e912e35a55cd5dbc58572800619c856d	d__Bacteria; p__Actinobacteriota; c__Thermoleophilia; o__Gaiellales; f__uncultured; g__uncultured; s__uncultured_bacterium	27	24	31	0	0	0	0	0	0	0
2f6c289301e48c108db156f5161e6ca2	d__Bacteria; p__Actinobacteriota; c__Thermoleophilia; o__Gaiellales; f__uncultured; g__uncultured; s__uncultured_bacterium	0	14	18	10	0	0	0	6	8	0
dd801f16267561e0d1940f6cc8f2fe29	d__Bacteria; p__Actinobacteriota; c__Thermoleophilia; o__Gaiellales; f__uncultured; g__uncultured; s__uncultured_bacterium	0	0	0	24	32	0	0	0	0	0
830812edab2f04184140bf154cd050fe	d__Bacteria; p__Actinobacteriota; c__Thermoleophilia; o__Gaiellales; f__uncultured; g__uncultured; s__uncultured_prokaryote	107	24	49	25	38	25	23	41	25	48
398b098bc4ad3ed6ff751e8dcec2b7d2	d__Bacteria; p__Actinobacteriota; c__Thermoleophilia; o__Solirubrobacterales; f__67-14; g__67-14	18	14	14	16	0	0	13	0	19	18
413cb2fbf83ce38f3909731e79a87081	d__Bacteria; p__Actinobacteriota; c__Thermoleophilia; o__Solirubrobacterales; f__67-14; g__67-14	73	51	40	18	38	29	0	27	30	69
5b994ff6396237579a4db717a541fc5c	d__Bacteria; p__Actinobacteriota; c__Thermoleophilia; o__Solirubrobacterales; f__67-14; g__67-14	0	29	13	0	25	0	0	8	0	12
8473c5b4bddff9a470225af2dd3c73e5	d__Bacteria; p__Actinobacteriota; c__Thermoleophilia; o__Solirubrobacterales; f__67-14; g__67-14	11	14	0	7	0	0	0	0	0	9
22e7f611c2c58a56854c341f72c01ef5	d__Bacteria; p__Actinobacteriota; c__Thermoleophilia; o__Solirubrobacterales; f__67-14; g__67-14	12	0	15	13	0	0	0	0	0	0
70a25fe95092f01307a26aca1bd9c7f1	d__Bacteria; p__Actinobacteriota; c__Thermoleophilia; o__Solirubrobacterales; f__67-14; g__67-14	0	0	13	0	0	15	0	9	7	22
c36722a80ba196d7140ff844af8a8949	d__Bacteria; p__Actinobacteriota; c__Thermoleophilia; o__Solirubrobacterales; f__67-14; g__67-14	0	0	0	0	12	0	0	0	0	57
35cb8643b58f042dbf0d3929b4be08e1	d__Bacteria; p__Actinobacteriota; c__Thermoleophilia; o__Solirubrobacterales; f__67-14; g__67-14	34	24	31	27	25	42	16	18	14	15
8399c6ce830a32b1058508f2d27e5a38	d__Bacteria; p__Actinobacteriota; c__Thermoleophilia; o__Solirubrobacterales; f__67-14; g__67-14	0	24	46	31	24	0	0	0	27	0
b2e9e7d55f4efc3bdc03537e5b82afcb	d__Bacteria; p__Actinobacteriota; c__Thermoleophilia; o__Solirubrobacterales; f__67-14; g__67-14	19	14	11	15	0	0	0	0	9	0
331209e812ab18a05a0ccd726efc2d96	d__Bacteria; p__Actinobacteriota; c__Thermoleophilia; o__Solirubrobacterales; f__67-14; g__67-14	32	0	0	0	41	35	0	18	20	134
8982ebc7bc69368695e3ff4fccd30a9a	d__Bacteria; p__Actinobacteriota; c__Thermoleophilia; o__Solirubrobacterales; f__67-14; g__67-14	8	0	17	12	0	0	0	11	15	0
c36959c7a6856c3a49d606fe9b7b51e0	d__Bacteria; p__Actinobacteriota; c__Thermoleophilia; o__Solirubrobacterales; f__67-14; g__67-14	0	0	0	0	0	0	0	17	0	72
668bbe0dd138d3d87d8213e24d04ff35	d__Bacteria; p__Actinobacteriota; c__Thermoleophilia; o__Solirubrobacterales; f__67-14; g__67-14	24	11	33	27	9	6	0	6	7	8
8fdfb8bd621dfd84afb39086cb4fa356	d__Bacteria; p__Actinobacteriota; c__Thermoleophilia; o__Solirubrobacterales; f__67-14; g__67-14	0	0	21	0	0	0	0	0	19	2
17a2347d2ecad2a2d047622d731ea4bf	d__Bacteria; p__Actinobacteriota; c__Thermoleophilia; o__Solirubrobacterales; f__67-14; g__67-14	9	0	0	0	8	11	0	0	19	0
83f978cccbbbc01c1ca6783428d92343	d__Bacteria; p__Actinobacteriota; c__Thermoleophilia; o__Solirubrobacterales; f__67-14; g__67-14	17	0	3	29	0	4	7	34	0	0
cf4c4fdbbc3469abb93ef4e917c44d7c	d__Bacteria; p__Actinobacteriota; c__Thermoleophilia; o__Solirubrobacterales; f__67-14; g__67-14	17	0	15	17	0	15	5	6	0	0
4366d4407e773d64b47a8f3bbd397c8a	d__Bacteria; p__Actinobacteriota; c__Thermoleophilia; o__Solirubrobacterales; f__67-14; g__67-14	70	99	111	93	88	37	34	43	75	108
54c234be086b04d9744cb515881a36fa	d__Bacteria; p__Actinobacteriota; c__Thermoleophilia; o__Solirubrobacterales; f__67-14; g__67-14; s__metagenome	0	0	0	0	0	0	0	52	0	35
71863629f0720569b725397e0ca7d9ba	d__Bacteria; p__Actinobacteriota; c__Thermoleophilia; o__Solirubrobacterales; f__67-14; g__67-14; s__uncultured_bacterium	0	12	0	16	0	0	5	0	9	0
3586a1f8c065d0b312a0971c4ef25771	d__Bacteria; p__Actinobacteriota; c__Thermoleophilia; o__Solirubrobacterales; f__67-14; g__67-14; s__uncultured_bacterium	16	13	23	26	9	7	13	11	5	0
5d0a332a8361a66f85777ab9768a667b	d__Bacteria; p__Actinobacteriota; c__Thermoleophilia; o__Solirubrobacterales; f__67-14; g__67-14; s__uncultured_bacterium	11	3	11	5	0	11	0	8	21	9
c4b69667e489f9e646e7724da4a40fde	d__Bacteria; p__Actinobacteriota; c__Thermoleophilia; o__Solirubrobacterales; f__67-14; g__67-14; s__uncultured_bacterium	0	18	16	8	0	0	0	0	14	33
01f4c4442ce18b25e41d3e4e35b76564	d__Bacteria; p__Actinobacteriota; c__Thermoleophilia; o__Solirubrobacterales; f__67-14; g__67-14; s__uncultured_Conexibacteraceae	8	0	0	0	6	0	0	5	0	65
32f08d0d7f2b2ea4b3e3a330b19eea9c	d__Bacteria; p__Actinobacteriota; c__Thermoleophilia; o__Solirubrobacterales; f__67-14; g__67-14; s__uncultured_Rubrobacteraceae	28	28	23	0	0	0	0	0	13	36
c8dd928b5fa6d96547b8fb2ed0fee219	d__Bacteria; p__Actinobacteriota; c__Thermoleophilia; o__Solirubrobacterales; f__67-14; g__67-14; s__uncultured_Rubrobacteraceae	0	14	22	14	0	20	12	0	7	95
b12c20e607873111ff52472bafac4741	d__Bacteria; p__Actinobacteriota; c__Thermoleophilia; o__Solirubrobacterales; f__Solirubrobacteraceae; g__Conexibacter	0	11	21	19	0	0	0	0	14	17
ec439676325a82373e6e00c961c10912	d__Bacteria; p__Actinobacteriota; c__Thermoleophilia; o__Solirubrobacterales; f__Solirubrobacteraceae; g__Solirubrobacter	27	0	0	0	0	0	0	18	10	28
0d8ea4a9ca5d584968e927f852e518b4	d__Bacteria; p__Actinobacteriota; c__Thermoleophilia; o__Solirubrobacterales; f__Solirubrobacteraceae; g__Solirubrobacter	0	0	0	0	0	0	0	0	0	87
c20267b739a42f376da1eb5a65d66d04	d__Bacteria; p__Actinobacteriota; c__Thermoleophilia; o__Solirubrobacterales; f__Solirubrobacteraceae; g__Solirubrobacter	0	0	0	0	0	0	0	16	23	147
8281b3eb2186443e39c266d55df8bc35	d__Bacteria; p__Actinobacteriota; c__Thermoleophilia; o__Solirubrobacterales; f__Solirubrobacteraceae; g__Solirubrobacter	0	0	0	0	0	0	0	0	0	84
7befd69633fc19a801bc025577d8f0f0	d__Bacteria; p__Actinobacteriota; c__Thermoleophilia; o__uncultured; f__uncultured; g__uncultured; s__uncultured_bacterium	7	27	34	21	20	0	0	0	17	0
bdca369c2fe3e36855576bc76273407e	d__Bacteria; p__Actinobacteriota; c__Thermoleophilia; o__uncultured; f__uncultured; g__uncultured; s__uncultured_bacterium	16	20	8	10	0	0	0	7	0	0
0f52d9c09d9e42649e9560b633c31dea	d__Bacteria; p__Actinobacteriota; c__Thermoleophilia; o__uncultured; f__uncultured; g__uncultured; s__uncultured_bacterium	0	29	16	9	0	0	0	0	0	0
1815e1072960839f0a94cc28296a2964	d__Bacteria; p__Armatimonadota; c__Chthonomonadetes; o__Chthonomonadales; f__Chthonomonadales; g__Chthonomonadales; s__uncultured_Lutispora	0	6	16	18	0	0	0	0	23	0
245e4d354516974a828bcabe6dae8616	d__Bacteria; p__Bacteroidota; c__Bacteroidia; o__Chitinophagales; f__Chitinophagaceae	34	0	0	0	0	20	12	28	42	37
54690354843f7099501825a1a6900bab	d__Bacteria; p__Bacteroidota; c__Bacteroidia; o__Chitinophagales; f__Chitinophagaceae; g__Edaphobaculum; s__bacterium	0	0	0	0	7	0	0	21	55	0
9fd2b369bab27d0d1c3bc157a483a671	d__Bacteria; p__Bacteroidota; c__Bacteroidia; o__Chitinophagales; f__Chitinophagaceae; g__uncultured	13	0	0	0	0	22	11	14	16	52
d2f009a51985cd0673b78ab9833a6425	d__Bacteria; p__Bacteroidota; c__Bacteroidia; o__Chitinophagales; f__Chitinophagaceae; g__uncultured	0	0	18	0	0	0	33	15	52	0
8ca908748c3c62d39cd7bb29138c5bbe	d__Bacteria; p__Bacteroidota; c__Bacteroidia; o__Chitinophagales; f__Chitinophagaceae; g__uncultured	8	0	0	0	0	0	0	0	43	0
686dafdab633cb8809974958e719cf1c	d__Bacteria; p__Bacteroidota; c__Bacteroidia; o__Chitinophagales; f__Chitinophagaceae; g__uncultured	0	0	25	12	0	0	20	0	0	0
54a41f03329ff158af43452acffdb987	d__Bacteria; p__Bacteroidota; c__Bacteroidia; o__Chitinophagales; f__Chitinophagaceae; g__uncultured; s__uncultured_Terrimonas	0	18	0	0	39	0	0	0	0	0
b21b5f10324e049a5d545d4a8a9af0e2	d__Bacteria; p__Bacteroidota; c__Bacteroidia; o__Cytophagales; f__Microscillaceae; g__Chryseolinea	0	0	0	0	0	0	0	30	15	16
2fdf1a431705bf778ba3c18b3f251e9d	d__Bacteria; p__Bacteroidota; c__Bacteroidia; o__Sphingobacteriales; f__Sphingobacteriaceae; g__Solitalea; s__Solitalea_canadensis	11	0	11	6	0	0	8	6	15	0
9e52d9b82d5656d5cc7ceff33bcd82b9	d__Bacteria; p__Bdellovibrionota; c__Bdellovibrionia; o__Bdellovibrionales; f__Bdellovibrionaceae; g__OM27_clade	0	14	8	5	7	0	9	21	9	8
7057d488c3279c065d77ce9201bffd23	d__Bacteria; p__Chloroflexi	15	0	0	0	0	51	0	0	0	0
a5972b27f95b5ed89279b71388441cd7	d__Bacteria; p__Chloroflexi; c__Anaerolineae	25	0	43	58	17	0	69	22	7	0
138c2dec9178f4a052337fbfed2800fc	d__Bacteria; p__Chloroflexi; c__Anaerolineae	21	0	14	0	0	0	0	37	13	0
2aaaafa4fe1c6eaaa29b14457f252df2	d__Bacteria; p__Chloroflexi; c__Anaerolineae	0	36	26	20	19	0	0	16	0	7
2cbb6e93912febea77de4cf5dbaa7d1e	d__Bacteria; p__Chloroflexi; c__Anaerolineae	0	17	31	40	28	0	40	28	29	0
7d9d9d3b763b828949c4a827d26d877d	d__Bacteria; p__Chloroflexi; c__Anaerolineae	7	0	0	7	22	0	0	10	6	0
ab9d93c26d84a509984aa0e3789b9618	d__Bacteria; p__Chloroflexi; c__Anaerolineae	12	0	15	9	0	0	10	20	0	0
2fc8cb7e2d0d8c0f60d6c853100ed534	d__Bacteria; p__Chloroflexi; c__Anaerolineae; o__Anaerolineales; f__Anaerolineaceae; g__Anaerolinea; s__uncultured_bacterium	0	0	22	14	0	0	0	25	27	0
6acc0c1adce3b7b4c798edd7a285aae6	d__Bacteria; p__Chloroflexi; c__Anaerolineae; o__Anaerolineales; f__Anaerolineaceae; g__Anaerolinea; s__uncultured_bacterium	54	0	0	0	0	0	0	0	0	0
11fbb6938d980cc4c2cf3225ee7375f8	d__Bacteria; p__Chloroflexi; c__Anaerolineae; o__Anaerolineales; f__Anaerolineaceae; g__Anaerolinea; s__uncultured_bacterium	0	9	0	0	45	20	0	0	0	0
b15f83b8389a74facc9f6cd49a7cea3c	d__Bacteria; p__Chloroflexi; c__Anaerolineae; o__Anaerolineales; f__Anaerolineaceae; g__uncultured	7	0	9	5	12	4	4	9	10	0
5a6ba9aa2742f202253a3736692a388d	d__Bacteria; p__Chloroflexi; c__Anaerolineae; o__Anaerolineales; f__Anaerolineaceae; g__uncultured	19	0	15	40	0	0	47	13	14	0
7e4d7dd39a556edbe5f65e1a1908cae6	d__Bacteria; p__Chloroflexi; c__Anaerolineae; o__Anaerolineales; f__Anaerolineaceae; g__uncultured	0	0	7	15	0	11	27	11	11	0
8a593fc7fcbf39140a1a4c0ee1f3e578	d__Bacteria; p__Chloroflexi; c__Anaerolineae; o__Anaerolineales; f__Anaerolineaceae; g__uncultured	22	0	11	15	12	28	17	33	15	0
891ce86d4eea7d9e1dd8814c7a013923	d__Bacteria; p__Chloroflexi; c__Anaerolineae; o__Anaerolineales; f__Anaerolineaceae; g__uncultured	5	4	10	11	7	6	6	14	10	0
6fb53442b7d5923e2bc10241938aa69a	d__Bacteria; p__Chloroflexi; c__Anaerolineae; o__Anaerolineales; f__Anaerolineaceae; g__uncultured	6	13	7	6	5	0	6	7	15	0
a8700e2a9e31dbf53915e60dd29e2ba5	d__Bacteria; p__Chloroflexi; c__Anaerolineae; o__Anaerolineales; f__Anaerolineaceae; g__uncultured	26	5	7	23	22	9	18	29	17	0
faf2ee4c5ab67024c8376f8df5185f6e	d__Bacteria; p__Chloroflexi; c__Anaerolineae; o__Anaerolineales; f__Anaerolineaceae; g__uncultured	118	18	151	262	54	0	147	123	54	0
d91881a990ae81059f135c698b8c909c	d__Bacteria; p__Chloroflexi; c__Anaerolineae; o__Anaerolineales; f__Anaerolineaceae; g__uncultured	18	0	0	18	0	0	0	27	0	0
b8b28f486dc4ea146ef43d7439a3a288	d__Bacteria; p__Chloroflexi; c__Anaerolineae; o__Anaerolineales; f__Anaerolineaceae; g__uncultured; s__uncultured_Chlorobi	94	606	139	183	223	46	96	90	79	15
31e0f1d5989bea30ac35d3a406e2a4d4	d__Bacteria; p__Chloroflexi; c__Anaerolineae; o__Anaerolineales; f__Anaerolineaceae; g__uncultured; s__uncultured_Chlorobi	188	0	137	227	33	0	24	72	49	0
873234eed0f3c3dbad38ae0369d79a8a	d__Bacteria; p__Chloroflexi; c__Anaerolineae; o__Anaerolineales; f__Anaerolineaceae; g__uncultured; s__uncultured_Chlorobi	39	0	22	67	0	0	69	41	0	0
4b62ebd4c9ca0a018d19aaffd521e3e2	d__Bacteria; p__Chloroflexi; c__Anaerolineae; o__Anaerolineales; f__Anaerolineaceae; g__uncultured; s__uncultured_Chlorobi	12	0	0	16	0	0	24	11	0	0
6faaa52e5743d742ebd8e8e3224834a8	d__Bacteria; p__Chloroflexi; c__Anaerolineae; o__Anaerolineales; f__Anaerolineaceae; g__uncultured; s__uncultured_Chloroflexi	7	0	10	11	3	6	0	7	0	0
953298fd0839b8799c5add7d42f8574e	d__Bacteria; p__Chloroflexi; c__Anaerolineae; o__Ardenticatenales; f__uncultured; g__uncultured	0	29	9	12	0	0	17	0	0	0
62812779819b3735f012a94dd85b94e9	d__Bacteria; p__Chloroflexi; c__Anaerolineae; o__Ardenticatenales; f__uncultured; g__uncultured; s__uncultured_archaeon	35	5	20	25	32	11	50	33	11	0
702f02f68a5550bf2b59ba222f709381	d__Bacteria; p__Chloroflexi; c__Anaerolineae; o__Ardenticatenales; f__uncultured; g__uncultured; s__uncultured_archaeon	13	24	30	80	25	0	43	0	7	0
070261495423b3c805a84149ad2d2c2b	d__Bacteria; p__Chloroflexi; c__Anaerolineae; o__Ardenticatenales; f__uncultured; g__uncultured; s__uncultured_archaeon	27	0	0	0	0	0	0	26	0	0
755385b7a50b3c366bf10b5656ac279e	d__Bacteria; p__Chloroflexi; c__Anaerolineae; o__Ardenticatenales; f__uncultured; g__uncultured; s__uncultured_archaeon	0	11	0	0	0	31	36	0	0	0
4eddc1ad2b8c4532200922c9e4ab6efb	d__Bacteria; p__Chloroflexi; c__Anaerolineae; o__Ardenticatenales; f__uncultured; g__uncultured; s__uncultured_bacterium	24	17	23	39	10	0	37	0	21	0
d98466994d82f96c5a50d934be158d63	d__Bacteria; p__Chloroflexi; c__Anaerolineae; o__Ardenticatenales; f__uncultured; g__uncultured; s__uncultured_Litorilinea	7	17	0	6	12	7	9	0	7	0
99ce79e19a87cb27941ea3d28c2d204a	d__Bacteria; p__Chloroflexi; c__Anaerolineae; o__Ardenticatenales; f__uncultured; g__uncultured; s__uncultured_prokaryote	15	0	21	24	0	0	20	20	27	0
54c8802c9ef5a6588672f2e191d514bc	d__Bacteria; p__Chloroflexi; c__Anaerolineae; o__Ardenticatenales; f__uncultured; g__uncultured; s__uncultured_prokaryote	0	33	0	0	27	16	0	0	0	0
2367fe3a192aaa398e37ea4355e99341	d__Bacteria; p__Chloroflexi; c__Anaerolineae; o__Caldilineales; f__Caldilineaceae; g__uncultured	23	41	29	41	0	0	18	39	35	0
830ed7e909248bb1d1e6754e16de3573	d__Bacteria; p__Chloroflexi; c__Anaerolineae; o__Caldilineales; f__Caldilineaceae; g__uncultured	23	6	15	37	0	9	18	12	32	0
7d617b515acbd459761b3765bd57dc52	d__Bacteria; p__Chloroflexi; c__Anaerolineae; o__Caldilineales; f__Caldilineaceae; g__uncultured	0	87	19	10	30	0	0	0	0	0
97f1e2ba1ef668c4c3ba392ef519128c	d__Bacteria; p__Chloroflexi; c__Anaerolineae; o__Caldilineales; f__Caldilineaceae; g__uncultured	10	1	0	0	0	26	7	12	14	0
8a283818e4ee54bb35631fc4d2836305	d__Bacteria; p__Chloroflexi; c__Anaerolineae; o__Caldilineales; f__Caldilineaceae; g__uncultured	0	0	0	7	0	0	0	11	33	18
e529cd007292f189517674f522a8eee2	d__Bacteria; p__Chloroflexi; c__Anaerolineae; o__Caldilineales; f__Caldilineaceae; g__uncultured; s__uncultured_bacterium	19	0	0	0	11	0	10	0	9	0
c0dd6ff3b89209e6a313f3a5eb08696a	d__Bacteria; p__Chloroflexi; c__Anaerolineae; o__Caldilineales; f__Caldilineaceae; g__uncultured; s__uncultured_bacterium	18	0	21	20	11	0	0	0	0	0
30ce3753f8015768f07097b6e3011a6d	d__Bacteria; p__Chloroflexi; c__Anaerolineae; o__Caldilineales; f__Caldilineaceae; g__uncultured; s__uncultured_bacterium	0	0	19	14	0	0	0	24	22	0
98d59dcf0dd3498e99481be10b1505c4	d__Bacteria; p__Chloroflexi; c__Anaerolineae; o__Caldilineales; f__Caldilineaceae; g__uncultured; s__uncultured_Caldilineales	0	0	9	0	8	0	0	0	15	29
40e0faa2897d428c35ba41881b2ad6e2	d__Bacteria; p__Chloroflexi; c__Anaerolineae; o__Caldilineales; f__Caldilineaceae; g__uncultured; s__uncultured_Caldilineales	19	0	0	0	14	14	11	0	7	0
a68c1747196f10ae8caa283a8f54bbd6	d__Bacteria; p__Chloroflexi; c__Anaerolineae; o__RBG-13-54-9; f__RBG-13-54-9; g__RBG-13-54-9	33	11	33	23	11	4	6	22	5	0
6f649c976c4bdbe6aac2ade3e420b4a0	d__Bacteria; p__Chloroflexi; c__Anaerolineae; o__RBG-13-54-9; f__RBG-13-54-9; g__RBG-13-54-9	0	10	8	3	0	0	15	0	15	0
c0c157f063b689f7355a5eab2a7ac2c1	d__Bacteria; p__Chloroflexi; c__Anaerolineae; o__RBG-13-54-9; f__RBG-13-54-9; g__RBG-13-54-9	26	34	55	59	43	13	15	24	40	0
9a3c9f950abc98f38508745f0a343798	d__Bacteria; p__Chloroflexi; c__Anaerolineae; o__RBG-13-54-9; f__RBG-13-54-9; g__RBG-13-54-9	0	98	0	0	0	0	0	0	0	0
e79ea0b4680453d17a5b512afdafa427	d__Bacteria; p__Chloroflexi; c__Anaerolineae; o__RBG-13-54-9; f__RBG-13-54-9; g__RBG-13-54-9; s__uncultured_Caldilineaceae	12	0	16	18	8	0	0	0	7	0
e9f90bceb411526406ce2341b4420a1b	d__Bacteria; p__Chloroflexi; c__Anaerolineae; o__RBG-13-54-9; f__RBG-13-54-9; g__RBG-13-54-9; s__uncultured_Caldilineaceae	4	10	7	13	0	0	0	4	0	0
7f8aaaaed4ca7ef850e1261731bc6c80	d__Bacteria; p__Chloroflexi; c__Anaerolineae; o__RBG-13-54-9; f__RBG-13-54-9; g__RBG-13-54-9; s__uncultured_Caldilineaceae	20	0	11	11	0	4	8	0	7	0
99515acb8a2a7af52e27119aac604350	d__Bacteria; p__Chloroflexi; c__Anaerolineae; o__RBG-13-54-9; f__RBG-13-54-9; g__RBG-13-54-9; s__uncultured_Caldilineaceae	39	0	38	73	8	35	23	44	14	0
7632c47fc69b96d337f7d714a8acad9c	d__Bacteria; p__Chloroflexi; c__Anaerolineae; o__SBR1031; f__SBR1031; g__SBR1031; s__uncultured_soil	0	0	0	0	0	0	0	52	0	0
015cd2db29b10960a42558259d56dc5b	d__Bacteria; p__Chloroflexi; c__Anaerolineae; o__SJA-15; f__SJA-15; g__SJA-15; s__uncultured_bacterium	20	23	31	36	32	0	13	14	20	0
9727c057ec11a8407b1fd0f526df7690	d__Bacteria; p__Chloroflexi; c__Chloroflexia	22	0	14	0	0	0	12	31	6	0
05f2d00c1fa1cf4276a8c1c554db9890	d__Bacteria; p__Chloroflexi; c__Chloroflexia; o__Chloroflexales; f__Roseiflexaceae; g__uncultured	8	0	14	12	0	0	16	10	0	0
2820dfe1f9b8422df4782e2e73894005	d__Bacteria; p__Chloroflexi; c__Chloroflexia; o__Chloroflexales; f__Roseiflexaceae; g__uncultured; s__uncultured_bacterium	11	0	15	11	13	0	0	8	0	0
a9b91d9e3d8b5f44141c00e3d9854add	d__Bacteria; p__Chloroflexi; c__Chloroflexia; o__Chloroflexales; f__Roseiflexaceae; g__uncultured; s__uncultured_bacterium	0	0	11	4	0	10	10	6	0	0
648a53f91f01673ebccf97b0595715e3	d__Bacteria; p__Chloroflexi; c__Chloroflexia; o__Chloroflexales; f__Roseiflexaceae; g__uncultured; s__uncultured_bacterium	33	58	38	44	90	42	42	66	59	16
2ab8a0ebd0aa784340fe8e54b45065e7	d__Bacteria; p__Chloroflexi; c__Chloroflexia; o__Chloroflexales; f__Roseiflexaceae; g__uncultured; s__uncultured_bacterium	0	4	8	0	0	23	0	26	0	7
49178e38576f894c7245f225d611dca1	d__Bacteria; p__Chloroflexi; c__Chloroflexia; o__Chloroflexales; f__Roseiflexaceae; g__uncultured; s__uncultured_bacterium	6	18	13	10	18	7	0	20	16	0
f6b94c0af013a6ee52c4ab0587917b79	d__Bacteria; p__Chloroflexi; c__Chloroflexia; o__Chloroflexales; f__Roseiflexaceae; g__uncultured; s__uncultured_bacterium	9	13	9	5	20	0	11	9	9	0
8ca24322dac7d47f1fa207ef36b2b21c	d__Bacteria; p__Chloroflexi; c__Chloroflexia; o__Chloroflexales; f__Roseiflexaceae; g__uncultured; s__uncultured_bacterium	26	25	19	30	32	0	19	14	4	0
4a4577d8fc8fd648022865c436170f82	d__Bacteria; p__Chloroflexi; c__Chloroflexia; o__Chloroflexales; f__Roseiflexaceae; g__uncultured; s__uncultured_Chloroflexaceae	9	0	9	13	6	0	13	14	8	0
4195146fbaea87718dde2e174ab7cc6c	d__Bacteria; p__Chloroflexi; c__Chloroflexia; o__Chloroflexales; f__Roseiflexaceae; g__uncultured; s__uncultured_Chloroflexaceae	18	23	15	9	22	21	17	25	6	0
7c93dfe6a26e69c5788567fe91a5a052	d__Bacteria; p__Chloroflexi; c__Chloroflexia; o__Chloroflexales; f__Roseiflexaceae; g__uncultured; s__uncultured_Chloroflexaceae	26	37	34	36	26	23	17	44	23	0
7dd3d5c2339b49cc78f6a4c58ca123b1	d__Bacteria; p__Chloroflexi; c__Chloroflexia; o__Chloroflexales; f__Roseiflexaceae; g__uncultured; s__uncultured_Chloroflexaceae	0	0	0	19	30	0	0	0	27	0
77ef4798302140a7cb5cf099e00542f8	d__Bacteria; p__Chloroflexi; c__Chloroflexia; o__Thermomicrobiales; f__AKYG1722; g__AKYG1722; s__uncultured_soil	0	0	11	0	0	0	0	16	13	11
3da0a7d2e701eaa716e68e04a3b5cbf1	d__Bacteria; p__Chloroflexi; c__Chloroflexia; o__Thermomicrobiales; f__JG30-KF-CM45; g__JG30-KF-CM45	38	0	37	0	0	0	0	34	0	0
5aa7bafe50fcf8b7d1ca1acd9ae27aa6	d__Bacteria; p__Chloroflexi; c__Chloroflexia; o__Thermomicrobiales; f__JG30-KF-CM45; g__JG30-KF-CM45	0	0	0	0	0	0	0	0	0	76
3db00b00432fc891960e323986ee0b6c	d__Bacteria; p__Chloroflexi; c__Chloroflexia; o__Thermomicrobiales; f__JG30-KF-CM45; g__JG30-KF-CM45	19	15	18	23	0	0	0	16	10	0
6a459eebef9622159dc8e644fe4d1769	d__Bacteria; p__Chloroflexi; c__Chloroflexia; o__Thermomicrobiales; f__JG30-KF-CM45; g__JG30-KF-CM45	5	36	19	24	13	0	3	11	0	0
aac6ff9b3e31227843d5268324cd1175	d__Bacteria; p__Chloroflexi; c__Chloroflexia; o__Thermomicrobiales; f__JG30-KF-CM45; g__JG30-KF-CM45	23	15	15	19	0	0	0	0	0	0
a254c3fdd5c64ff5c81c8a2d8de23d07	d__Bacteria; p__Chloroflexi; c__Chloroflexia; o__Thermomicrobiales; f__JG30-KF-CM45; g__JG30-KF-CM45	0	0	0	0	15	0	21	0	17	0
50710c93dd59105ef16c4de74cf838e6	d__Bacteria; p__Chloroflexi; c__Chloroflexia; o__Thermomicrobiales; f__JG30-KF-CM45; g__JG30-KF-CM45; s__uncultured_bacterium	35	25	51	27	18	21	15	22	23	14
618e80331227c4e0635e2d7475b0ce3f	d__Bacteria; p__Chloroflexi; c__Dehalococcoidia	9	0	2	6	0	0	10	9	0	0
4ee2c9fed45f077ca35dd4c6d01fb300	d__Bacteria; p__Chloroflexi; c__Dehalococcoidia; o__MSBL5; f__MSBL5; g__MSBL5; s__uncultured_bacterium	4	11	8	8	17	0	2	3	2	3
4152e65c63ac9d84fa96c777e24af0fa	d__Bacteria; p__Chloroflexi; c__Dehalococcoidia; o__S085; f__S085; g__S085	14	0	7	22	0	0	25	16	23	0
8f7441a724a3498dc8d0d3c439a24978	d__Bacteria; p__Chloroflexi; c__Dehalococcoidia; o__S085; f__S085; g__S085	0	25	29	29	0	0	0	33	0	0
d30810ee5b0336b754ca2c92a3e051d7	d__Bacteria; p__Chloroflexi; c__Dehalococcoidia; o__S085; f__S085; g__S085	36	0	0	0	0	0	33	0	0	0
5879d83fc7f3b9e7742071d2bbc36ee7	d__Bacteria; p__Chloroflexi; c__Dehalococcoidia; o__S085; f__S085; g__S085	35	0	27	0	0	0	37	0	0	0
1564dcd0d94d73506789c2e271a6677d	d__Bacteria; p__Chloroflexi; c__Dehalococcoidia; o__S085; f__S085; g__S085; s__uncultured_bacterium	25	13	20	26	7	0	10	15	0	0
e590c3649b58c26f43ff8bcdd67a7386	d__Bacteria; p__Chloroflexi; c__Dehalococcoidia; o__S085; f__S085; g__S085; s__uncultured_bacterium	34	50	39	26	0	0	18	28	37	0
6a8db8f21de8dd5c0a2c8dab5f32265f	d__Bacteria; p__Chloroflexi; c__Dehalococcoidia; o__S085; f__S085; g__S085; s__uncultured_bacterium	32	29	36	0	29	43	36	0	0	0
4b7f6112d9c4da1c80a20eb793ddbb0b	d__Bacteria; p__Chloroflexi; c__Dehalococcoidia; o__S085; f__S085; g__S085; s__uncultured_bacterium	0	0	16	17	0	0	9	0	0	0
d6ce18beb29393a1fae2012b160f7818	d__Bacteria; p__Chloroflexi; c__Dehalococcoidia; o__S085; f__S085; g__S085; s__uncultured_Chloroflexi	0	59	0	0	35	0	0	15	12	0
dac7a4255ed954e49bea53f597663806	d__Bacteria; p__Chloroflexi; c__Dehalococcoidia; o__S085; f__S085; g__S085; s__uncultured_soil	26	52	32	18	12	0	0	20	13	0
c3f427acb1dd9a594cdb2b354eb9f7a5	d__Bacteria; p__Chloroflexi; c__Dehalococcoidia; o__vadinBA26; f__vadinBA26; g__vadinBA26	9	13	13	9	14	26	20	8	15	18
76a8b409954608b2d0c56fbf97a8aaed	d__Bacteria; p__Chloroflexi; c__Gitt-GS-136; o__Gitt-GS-136; f__Gitt-GS-136; g__Gitt-GS-136; s__uncultured_bacterium	32	0	23	28	0	0	0	25	24	0
cc1ab9cff8dffd618f08b03b1e7fbf57	d__Bacteria; p__Chloroflexi; c__Gitt-GS-136; o__Gitt-GS-136; f__Gitt-GS-136; g__Gitt-GS-136; s__uncultured_bacterium	32	15	40	39	30	0	36	26	45	0
953800e3318872327b9f14a303ae7a9d	d__Bacteria; p__Chloroflexi; c__Gitt-GS-136; o__Gitt-GS-136; f__Gitt-GS-136; g__Gitt-GS-136; s__uncultured_bacterium	0	0	0	0	0	36	54	0	0	0
aa024247c08f643182e2105222b10261	d__Bacteria; p__Chloroflexi; c__JG30-KF-CM66; o__JG30-KF-CM66; f__JG30-KF-CM66; g__JG30-KF-CM66	0	33	9	13	20	0	0	0	0	0
cc6154d9eb58d23af88ba3ecb355e8aa	d__Bacteria; p__Chloroflexi; c__JG30-KF-CM66; o__JG30-KF-CM66; f__JG30-KF-CM66; g__JG30-KF-CM66	10	10	17	22	4	11	16	4	6	0
708ad7c7597669dc89a38998430287cb	d__Bacteria; p__Chloroflexi; c__JG30-KF-CM66; o__JG30-KF-CM66; f__JG30-KF-CM66; g__JG30-KF-CM66	23	7	29	22	0	0	20	16	9	0
07145feeb3987d1ed8c543eea2a47c65	d__Bacteria; p__Chloroflexi; c__JG30-KF-CM66; o__JG30-KF-CM66; f__JG30-KF-CM66; g__JG30-KF-CM66; s__uncultured_bacterium	34	36	62	51	27	18	19	21	12	0
b91591962ff9a1cee00e1fcd4fe1077e	d__Bacteria; p__Chloroflexi; c__JG30-KF-CM66; o__JG30-KF-CM66; f__JG30-KF-CM66; g__JG30-KF-CM66; s__uncultured_bacterium	3	6	0	0	15	18	13	14	0	0
670e9d6dd65bd1b017639b0619f39191	d__Bacteria; p__Chloroflexi; c__JG30-KF-CM66; o__JG30-KF-CM66; f__JG30-KF-CM66; g__JG30-KF-CM66; s__uncultured_bacterium	0	18	25	17	17	17	0	19	19	0
95b34cc02a4edb14c8c3e5d38b2768df	d__Bacteria; p__Chloroflexi; c__KD4-96; o__KD4-96; f__KD4-96; g__KD4-96	36	8	22	58	0	0	33	48	24	0
b074eee1284f98a1a9357e958d106530	d__Bacteria; p__Chloroflexi; c__KD4-96; o__KD4-96; f__KD4-96; g__KD4-96	65	89	81	81	79	57	51	35	52	52
5672cb12db321ba14f8690899b9b44b1	d__Bacteria; p__Chloroflexi; c__KD4-96; o__KD4-96; f__KD4-96; g__KD4-96	0	0	23	12	0	0	0	0	23	0
690865c70219d1a3216582025a49f0c3	d__Bacteria; p__Chloroflexi; c__KD4-96; o__KD4-96; f__KD4-96; g__KD4-96	20	22	38	29	0	0	0	0	0	0
3140e9a1d02f5c9acfcca02b3baf962f	d__Bacteria; p__Chloroflexi; c__KD4-96; o__KD4-96; f__KD4-96; g__KD4-96	45	0	0	0	0	0	0	19	0	0
37d2327c4f9b0ec5645577ae84d09e37	d__Bacteria; p__Chloroflexi; c__KD4-96; o__KD4-96; f__KD4-96; g__KD4-96	0	0	0	0	56	48	35	45	12	57
53e65f106e7b1c9385f99c1af55883dd	d__Bacteria; p__Chloroflexi; c__KD4-96; o__KD4-96; f__KD4-96; g__KD4-96	0	0	0	0	12	0	0	0	2	63
b2f1d52878e8f4dfb52b728e25af9c3e	d__Bacteria; p__Chloroflexi; c__KD4-96; o__KD4-96; f__KD4-96; g__KD4-96	24	17	56	7	26	13	10	36	51	182
f6bd7c424d7145f5c55e09006787fc9c	d__Bacteria; p__Chloroflexi; c__KD4-96; o__KD4-96; f__KD4-96; g__KD4-96	53	0	9	22	0	13	54	28	16	0
5e44dbb187fa3dcea49daadf2b2de78c	d__Bacteria; p__Chloroflexi; c__KD4-96; o__KD4-96; f__KD4-96; g__KD4-96	81	49	67	47	81	31	50	82	92	80
3e44512278e92021c2896d30cbfa4ade	d__Bacteria; p__Chloroflexi; c__KD4-96; o__KD4-96; f__KD4-96; g__KD4-96	0	0	0	0	37	17	19	21	0	0
66ffc5bf06aea49980e7a0aa60c418f4	d__Bacteria; p__Chloroflexi; c__KD4-96; o__KD4-96; f__KD4-96; g__KD4-96	40	0	39	29	0	46	34	42	27	0
257344391ab3d18eb68b4a3435b237f3	d__Bacteria; p__Chloroflexi; c__KD4-96; o__KD4-96; f__KD4-96; g__KD4-96	72	21	122	83	35	0	73	51	32	0
4c6e9efdb67ef944daba785f4b03d803	d__Bacteria; p__Chloroflexi; c__KD4-96; o__KD4-96; f__KD4-96; g__KD4-96	46	0	0	11	0	10	12	21	0	0
0cc87b8ede99ce801e19629c48cd5edb	d__Bacteria; p__Chloroflexi; c__KD4-96; o__KD4-96; f__KD4-96; g__KD4-96	0	0	25	12	0	25	13	19	20	0
15dac1e6a414861c0db80d636ffb8a9a	d__Bacteria; p__Chloroflexi; c__KD4-96; o__KD4-96; f__KD4-96; g__KD4-96	51	14	21	21	24	36	15	22	32	78
18f53f57432792e5f0c05a14a1a0e0dd	d__Bacteria; p__Chloroflexi; c__KD4-96; o__KD4-96; f__KD4-96; g__KD4-96	0	0	21	19	0	0	0	0	13	0
b69c0d364a9a64ef7ea377b771f24b88	d__Bacteria; p__Chloroflexi; c__KD4-96; o__KD4-96; f__KD4-96; g__KD4-96	0	0	16	12	36	37	0	20	26	33
a7a9b46351904c92e67ee8acc0493168	d__Bacteria; p__Chloroflexi; c__KD4-96; o__KD4-96; f__KD4-96; g__KD4-96	20	0	0	0	0	16	0	26	0	0
e0a360fc1f97ac7a40b9fe9a61fc9047	d__Bacteria; p__Chloroflexi; c__KD4-96; o__KD4-96; f__KD4-96; g__KD4-96	33	55	41	35	43	0	44	0	31	0
fce304a79d44fabf8131bc185734de41	d__Bacteria; p__Chloroflexi; c__KD4-96; o__KD4-96; f__KD4-96; g__KD4-96	0	0	0	0	11	13	0	0	8	57
bd4a7c0a80b1ac7b1c2a20f0e10cea80	d__Bacteria; p__Chloroflexi; c__KD4-96; o__KD4-96; f__KD4-96; g__KD4-96	27	1	23	20	14	15	105	45	27	0
aedb2cfac416cca932dbf5c699162cb1	d__Bacteria; p__Chloroflexi; c__KD4-96; o__KD4-96; f__KD4-96; g__KD4-96; s__metagenome	10	0	13	0	0	0	12	11	0	10
442bd907869aa1e25e64063a3cdbcaaf	d__Bacteria; p__Chloroflexi; c__KD4-96; o__KD4-96; f__KD4-96; g__KD4-96; s__uncultured_Anaerolineaceae	32	9	28	14	18	0	15	18	30	25
fb794a81ca055b7c837085b7bbd65a77	d__Bacteria; p__Chloroflexi; c__KD4-96; o__KD4-96; f__KD4-96; g__KD4-96; s__uncultured_bacterium	0	11	11	19	7	0	5	0	0	0
2b6898a44cb590af763946093186fba4	d__Bacteria; p__Chloroflexi; c__KD4-96; o__KD4-96; f__KD4-96; g__KD4-96; s__uncultured_bacterium	23	56	47	43	12	0	23	0	0	0
e8571c174a670dbbcc75500d4bf201bf	d__Bacteria; p__Chloroflexi; c__KD4-96; o__KD4-96; f__KD4-96; g__KD4-96; s__uncultured_bacterium	18	0	28	0	0	21	0	33	25	0
18f5302ad6f4736c803ea5e97705b078	d__Bacteria; p__Chloroflexi; c__KD4-96; o__KD4-96; f__KD4-96; g__KD4-96; s__uncultured_bacterium	20	0	0	0	14	16	26	0	12	82
0f17ef022f6e3510d33d5ecc042fdabb	d__Bacteria; p__Chloroflexi; c__KD4-96; o__KD4-96; f__KD4-96; g__KD4-96; s__uncultured_bacterium	0	0	0	0	0	16	0	21	28	0
29598a8702c0ba3b931a99aa57cd4447	d__Bacteria; p__Chloroflexi; c__KD4-96; o__KD4-96; f__KD4-96; g__KD4-96; s__uncultured_bacterium	29	26	29	26	52	12	20	20	33	63
3fa4dbb7124a43708fb3c5d515b3c06a	d__Bacteria; p__Chloroflexi; c__KD4-96; o__KD4-96; f__KD4-96; g__KD4-96; s__uncultured_bacterium	21	9	20	0	21	0	0	0	0	37
b7be85eff2a064924a4f3b3c749967cb	d__Bacteria; p__Chloroflexi; c__KD4-96; o__KD4-96; f__KD4-96; g__KD4-96; s__uncultured_bacterium	54	0	54	81	9	0	61	53	31	0
7261709f0466e59bc4c5f9ad40c5ffa0	d__Bacteria; p__Chloroflexi; c__KD4-96; o__KD4-96; f__KD4-96; g__KD4-96; s__uncultured_Chloroflexi	11	0	8	0	9	0	0	7	7	14
5a3f10113c99e70067df0a7d0ac25e79	d__Bacteria; p__Chloroflexi; c__Ktedonobacteria; o__Ktedonobacterales; f__JG30-KF-AS9; g__JG30-KF-AS9; s__uncultured_bacterium	91	0	12	0	0	156	5	31	0	0
48f4ed29f60d6d11f287e28f296efc5b	d__Bacteria; p__Chloroflexi; c__Ktedonobacteria; o__Ktedonobacterales; f__JG30-KF-AS9; g__JG30-KF-AS9; s__uncultured_bacterium	0	0	12	8	13	0	12	0	35	16
eb3d9741956b63bfc8190178745de0d7	d__Bacteria; p__Chloroflexi; c__Ktedonobacteria; o__Ktedonobacterales; f__JG30-KF-AS9; g__JG30-KF-AS9; s__uncultured_bacterium	36	10	0	0	0	20	0	0	16	20
86c322499a867097acc43b5ce7f57dd8	d__Bacteria; p__Chloroflexi; c__Ktedonobacteria; o__Ktedonobacterales; f__JG30-KF-AS9; g__JG30-KF-AS9; s__uncultured_bacterium	70	0	0	0	0	27	4	4	0	9
277bded47fc13f225c289f3739c045a6	d__Bacteria; p__Chloroflexi; c__Ktedonobacteria; o__Ktedonobacterales; f__JG30-KF-AS9; g__JG30-KF-AS9; s__uncultured_bacterium	36	0	0	0	0	28	16	23	0	0
fbdcb4e79f4620c3ff66a9a4e9684f03	d__Bacteria; p__Chloroflexi; c__Ktedonobacteria; o__Ktedonobacterales; f__Ktedonobacteraceae	0	0	0	0	0	0	2	0	0	120
f989a5d80910e3be3a749da26b102208	d__Bacteria; p__Chloroflexi; c__Ktedonobacteria; o__Ktedonobacterales; f__Ktedonobacteraceae	0	0	0	0	0	0	0	256	0	0
0b3be749258ca95cae35ba3aa27c86ad	d__Bacteria; p__Chloroflexi; c__Ktedonobacteria; o__Ktedonobacterales; f__Ktedonobacteraceae; g__1959-1; s__uncultured_bacterium	0	0	3	0	228	34	0	0	0	10
6d7cddb9d4581ff653494937ad7f2902	d__Bacteria; p__Chloroflexi; c__Ktedonobacteria; o__Ktedonobacterales; f__Ktedonobacteraceae; g__1959-1; s__uncultured_bacterium	10	5	15	26	26	14	10	16	0	0
adf0d0876f0cf204c41f9e602c45fc92	d__Bacteria; p__Chloroflexi; c__Ktedonobacteria; o__Ktedonobacterales; f__Ktedonobacteraceae; g__Ktedonobacter	28	0	0	0	0	0	0	0	0	38
8c178e1104af3fb0915bf3eea715f8bd	d__Bacteria; p__Chloroflexi; c__Ktedonobacteria; o__Ktedonobacterales; f__Ktedonobacteraceae; g__Ktedonobacter	87	0	11	0	0	0	0	5	0	36
2bb2d4aabfc64d2f7b13ff749f23a000	d__Bacteria; p__Chloroflexi; c__Ktedonobacteria; o__Ktedonobacterales; f__Ktedonobacteraceae; g__Ktedonobacter; s__bacterium_SOSP1-1	0	0	0	0	10	9	0	0	16	52
bd27bf12726a0dfee3cdb65993161b42	d__Bacteria; p__Chloroflexi; c__Ktedonobacteria; o__Ktedonobacterales; f__Ktedonobacteraceae; g__uncultured	17	3	0	6	0	23	5	20	0	19
1dcc1708f073ebca4f74e65656cf769f	d__Bacteria; p__Chloroflexi; c__Ktedonobacteria; o__Ktedonobacterales; f__Ktedonobacteraceae; g__uncultured	77	0	0	0	0	21	0	40	0	0
e60af7236cd7932d3d4cb509cdffd167	d__Bacteria; p__Chloroflexi; c__Ktedonobacteria; o__Ktedonobacterales; f__Ktedonobacteraceae; g__uncultured; s__uncultured_bacterium	4	0	0	21	0	0	0	14	0	0
811b6bf9753a908f04bebc1da056ab7b	d__Bacteria; p__Chloroflexi; c__Ktedonobacteria; o__Ktedonobacterales; f__Ktedonobacteraceae; g__uncultured; s__uncultured_bacterium	61	0	0	0	12	0	0	32	0	0
b6289d7a7d8c2da846395febb2029b78	d__Bacteria; p__Chloroflexi; c__Ktedonobacteria; o__Ktedonobacterales; f__Ktedonobacteraceae; g__uncultured; s__uncultured_bacterium	21	0	0	0	0	50	0	0	0	21
637994e32de6822dbe2d912efb91d2df	d__Bacteria; p__Chloroflexi; c__Ktedonobacteria; o__Ktedonobacterales; f__Ktedonobacteraceae; g__uncultured; s__uncultured_bacterium	118	0	0	0	0	84	0	37	0	0
8c7c2cc6b95d1b7594683078d3d86182	d__Bacteria; p__Chloroflexi; c__Ktedonobacteria; o__Ktedonobacterales; f__Ktedonobacteraceae; g__uncultured; s__uncultured_Ktedobacteria	36	0	0	0	0	13	0	9	0	0
1aa5eecea372c94e1a00128f2c2fefc6	d__Bacteria; p__Chloroflexi; c__Ktedonobacteria; o__Ktedonobacterales; f__Ktedonobacteraceae; g__uncultured; s__uncultured_soil	19	0	0	0	0	59	7	15	0	0
cccf7073bc4a38f7a6f743d4022c435f	d__Bacteria; p__Chloroflexi; c__TK10; o__TK10; f__TK10; g__TK10	0	0	0	0	0	0	0	0	0	76
873d1fded565bbaf5e74a8c0225ebc8f	d__Bacteria; p__Chloroflexi; c__TK10; o__TK10; f__TK10; g__TK10; s__uncultured_bacterium	3	5	11	11	0	4	4	0	7	0
be6c5b58a98c5981a52f2fa711204467	d__Bacteria; p__Chloroflexi; c__TK10; o__TK10; f__TK10; g__TK10; s__uncultured_bacterium	14	34	0	0	25	12	0	0	0	0
c5837ef879baae98e36f91cc981d52db	d__Bacteria; p__Chloroflexi; c__TK10; o__TK10; f__TK10; g__TK10; s__uncultured_Dehalococcoidia	23	22	40	63	31	30	30	26	22	0
188bec313af0a5f516b101b38fd2f737	d__Bacteria; p__Cyanobacteria; c__Vampirivibrionia; o__Obscuribacterales; f__Obscuribacteraceae; g__Obscuribacteraceae; s__uncultured_bacterium	8	15	0	0	0	0	12	25	0	0
da66538bbbabf0bac1ddb6ec3064452e	d__Bacteria; p__Dadabacteria; c__Dadabacteriia; o__Dadabacteriales; f__Dadabacteriales; g__Dadabacteriales	18	25	5	18	7	12	30	18	10	0
7259004a5b8a2d2e7a61fa94c84752ff	d__Bacteria; p__Dadabacteria; c__Dadabacteriia; o__Dadabacteriales; f__Dadabacteriales; g__Dadabacteriales	16	12	10	0	0	0	0	0	11	0
a0aac45323271a0fb580a84f6cf49d20	d__Bacteria; p__Dadabacteria; c__Dadabacteriia; o__Dadabacteriales; f__Dadabacteriales; g__Dadabacteriales; s__uncultured_bacterium	0	36	28	51	36	8	26	26	52	0
8365d52515908123b1ddeb98795d4a60	d__Bacteria; p__Dadabacteria; c__Dadabacteriia; o__Dadabacteriales; f__Dadabacteriales; g__Dadabacteriales; s__uncultured_bacterium	0	67	0	0	0	0	0	0	0	0
e04d6cd95ded503b19e53b67f4579e99	d__Bacteria; p__Dadabacteria; c__Dadabacteriia; o__Dadabacteriales; f__Dadabacteriales; g__Dadabacteriales; s__uncultured_bacterium	262	159	358	350	200	136	52	237	339	48
490410607a25bb1f2dd3c7474f1a1bf3	d__Bacteria; p__Dadabacteria; c__Dadabacteriia; o__Dadabacteriales; f__Dadabacteriales; g__Dadabacteriales; s__uncultured_bacterium	0	0	34	44	0	0	0	0	38	0
b7300efe831bb5ebc8e73b86d2b2d72e	d__Bacteria; p__Dadabacteria; c__Dadabacteriia; o__Dadabacteriales; f__Dadabacteriales; g__Dadabacteriales; s__uncultured_bacterium	44	35	35	41	9	21	22	38	32	0
1771f4429cee784498f6b863d092c74c	d__Bacteria; p__Dadabacteria; c__Dadabacteriia; o__Dadabacteriales; f__Dadabacteriales; g__Dadabacteriales; s__uncultured_bacterium	8	26	0	0	0	16	0	0	0	0
c31043b80284dc662400aab8a2494903	d__Bacteria; p__Dadabacteria; c__Dadabacteriia; o__Dadabacteriales; f__Dadabacteriales; g__Dadabacteriales; s__uncultured_bacterium	21	34	61	39	0	0	0	0	27	0
dd712ba0e6f0f12256e998ccadd810ab	d__Bacteria; p__Dadabacteria; c__Dadabacteriia; o__Dadabacteriales; f__Dadabacteriales; g__Dadabacteriales; s__uncultured_bacterium	16	61	30	32	25	16	11	22	42	0
930b060ce1cce1dcc796e395b1127db2	d__Bacteria; p__Dadabacteria; c__Dadabacteriia; o__Dadabacteriales; f__Dadabacteriales; g__Dadabacteriales; s__uncultured_bacterium	0	0	20	17	0	24	0	0	0	0
0903ed6a4d9b4e05acfeab78d794f7d0	d__Bacteria; p__Dadabacteria; c__Dadabacteriia; o__Dadabacteriales; f__Dadabacteriales; g__Dadabacteriales; s__uncultured_candidate	0	69	0	0	0	0	0	27	0	0
088843980b4c5f2fcfac275a2cba2d0c	d__Bacteria; p__Dadabacteria; c__Dadabacteriia; o__Dadabacteriales; f__Dadabacteriales; g__Dadabacteriales; s__uncultured_candidate	61	98	76	70	54	40	111	41	59	32
387ec499b351eb6660529b8169d0e794	d__Bacteria; p__Dadabacteria; c__Dadabacteriia; o__Dadabacteriales; f__Dadabacteriales; g__Dadabacteriales; s__uncultured_Nitrospirae	45	69	95	77	15	79	13	23	42	13
7bc9fd8e3eec906aec49f0d8500c6a96	d__Bacteria; p__Dadabacteria; c__Dadabacteriia; o__Dadabacteriales; f__Dadabacteriales; g__Dadabacteriales; s__uncultured_soil	0	24	13	0	0	0	0	6	0	37
e43fd673680ca0bf2049186c1e7eef59	d__Bacteria; p__Dadabacteria; c__Dadabacteriia; o__Dadabacteriales; f__Dadabacteriales; g__Dadabacteriales; s__uncultured_soil	17	0	0	0	0	37	13	0	0	0
41e6b327a05ffd6db6aac90218091d7d	d__Bacteria; p__Dadabacteria; c__Dadabacteriia; o__Dadabacteriales; f__Dadabacteriales; g__Dadabacteriales; s__uncultured_soil	0	0	0	0	16	9	0	5	23	0
0876d9fa3e0d627575c0f1736fbff296	d__Bacteria; p__Dadabacteria; c__Dadabacteriia; o__Dadabacteriales; f__Dadabacteriales; g__Dadabacteriales; s__uncultured_soil	0	20	16	11	23	41	0	32	16	59
445478a96fc59e8601f4c8992ca6edc7	d__Bacteria; p__Desulfobacterota; c__Desulfobaccia; o__Desulfobaccales; f__Desulfobaccaceae; g__Desulfobacca	17	14	8	6	0	0	17	12	11	0
9c63599fa8ceb7ae73912bee859becd7	d__Bacteria; p__Desulfobacterota; c__Desulfobaccia; o__Desulfobaccales; f__Desulfobaccaceae; g__Desulfobacca; s__bacterium_enrichment	0	13	15	0	14	0	0	0	0	26
030f572d87086e32184bfe1ec00bfe1b	d__Bacteria; p__Desulfobacterota; c__Desulfobaccia; o__Desulfobaccales; f__Desulfobaccaceae; g__Desulfobacca; s__uncultured_bacterium	5	0	4	5	0	19	3	12	11	0
7e75d236c77478fc5a71144c392190db	d__Bacteria; p__Desulfobacterota; c__Desulfobaccia; o__Desulfobaccales; f__Desulfobaccaceae; g__Desulfobacca; s__uncultured_delta	25	0	10	13	0	4	10	12	12	0
f8b92c056f26814fd26a56a32aec577c	d__Bacteria; p__Desulfobacterota; c__Desulfobaccia; o__Desulfobaccales; f__Desulfobaccaceae; g__Desulfobacca; s__uncultured_delta	17	10	19	15	17	40	11	28	31	0
97a606ff725d6893700095ac5512d1ec	d__Bacteria; p__Desulfobacterota; c__Desulfobacteria; o__Desulfatiglandales; f__Desulfatiglandaceae; g__Desulfatiglans	0	0	11	6	13	0	25	5	8	0
121efb53f93114ce6574b77a00cfeef3	d__Bacteria; p__Desulfobacterota; c__Desulfobacteria; o__Desulfobacterales; f__Desulfosarcinaceae; g__Sva0081_sediment_group	12	0	0	0	13	0	0	12	8	14
743cb8c4392f8325c9ee4c940c0c898d	d__Bacteria; p__Desulfobacterota; c__Desulfobacteria; o__Desulfobacterales; f__Desulfosarcinaceae; g__Sva0081_sediment_group	28	29	12	0	29	20	43	27	0	0
09b1ef746c9e623dabaa7caf3c4a84ef	d__Bacteria; p__Desulfobacterota; c__Desulfobacteria; o__Desulfobacterales; f__Desulfosarcinaceae; g__Sva0081_sediment_group	44	141	70	79	166	83	117	104	108	43
dd9dff2fc83bb39386bc759c7b55da86	d__Bacteria; p__Desulfobacterota; c__Desulfuromonadia; o__Geobacterales; f__Geobacteraceae	21	0	0	0	0	8	7	4	7	0
e6c848482a6b5b2eacb015d01813da0f	d__Bacteria; p__Desulfobacterota; c__Desulfuromonadia; o__Geobacterales; f__Geobacteraceae	45	0	0	28	0	0	0	12	28	0
b31c4b87e886a5c05b3199514faeae38	d__Bacteria; p__Desulfobacterota; c__Desulfuromonadia; o__Geobacterales; f__Geobacteraceae	0	7	24	0	29	31	37	0	0	0
689c9acdcd6e001e7f88f0eb79377a09	d__Bacteria; p__Desulfobacterota; c__Desulfuromonadia; o__Geobacterales; f__Geobacteraceae	27	0	0	0	11	17	0	0	0	0
65feb776c5b3ffa62abaf5bac4234890	d__Bacteria; p__Desulfobacterota; c__Desulfuromonadia; o__Geobacterales; f__Geobacteraceae	33	26	38	45	41	41	0	22	0	0
2bd0874e6d8e88116ae5c5fe66601942	d__Bacteria; p__Desulfobacterota; c__Desulfuromonadia; o__Geobacterales; f__Geobacteraceae; g__uncultured	26	0	5	0	0	0	19	16	9	13
c48e7687d40bb0c19762e134ebdb2632	d__Bacteria; p__Desulfobacterota; c__Desulfuromonadia; o__Geobacterales; f__Geobacteraceae; g__uncultured; s__uncultured_delta	25	0	11	0	0	30	16	0	0	0
149286668ab2aaaacc289ffb863279f8	d__Bacteria; p__Desulfobacterota; c__Syntrophobacteria; o__Syntrophobacterales; f__uncultured; g__uncultured; s__uncultured_prokaryote	20	0	18	18	0	7	26	51	20	0
e4818e1651eeac6fce121c64682b14dc	d__Bacteria; p__Desulfobacterota; c__Syntrophobacteria; o__Syntrophobacterales; f__uncultured; g__uncultured; s__uncultured_prokaryote	0	21	0	0	47	0	0	0	0	0
64469ae7089df953d5345d28eee21822	d__Bacteria; p__Desulfobacterota; c__Syntrophorhabdia; o__Syntrophorhabdales; f__Syntrophorhabdaceae; g__Syntrophorhabdus	0	20	0	0	16	19	0	12	0	0
31f1bb6ad10bc18106a45db3fd9f5d01	d__Bacteria; p__Desulfobacterota; c__Syntrophorhabdia; o__Syntrophorhabdales; f__Syntrophorhabdaceae; g__Syntrophorhabdus	0	0	21	17	13	15	10	16	0	0
b68e8d7ca51f386143936d981a2de38c	d__Bacteria; p__Desulfobacterota; c__uncultured; o__uncultured; f__uncultured; g__uncultured	0	3	11	17	15	0	0	9	15	0
6cf61af89a56e8bc96d77f8a8f37a290	d__Bacteria; p__Desulfobacterota; c__uncultured; o__uncultured; f__uncultured; g__uncultured	0	0	0	0	26	28	23	0	8	0
bbca2214c56cecdd8f1ed3f34716fe84	d__Bacteria; p__Desulfobacterota; c__uncultured; o__uncultured; f__uncultured; g__uncultured	0	0	0	0	19	36	0	0	0	0
1faf10442d2905b8135fcfdec24638de	d__Bacteria; p__Desulfobacterota; c__uncultured; o__uncultured; f__uncultured; g__uncultured	9	0	8	0	0	39	0	0	0	0
76784afca4e949482ec174153ca2d810	d__Bacteria; p__Desulfobacterota; c__uncultured; o__uncultured; f__uncultured; g__uncultured	28	21	13	32	0	53	0	0	24	52
29b0e0719461af7e1ad5d05322cb2288	d__Bacteria; p__Desulfobacterota; c__uncultured; o__uncultured; f__uncultured; g__uncultured	20	16	16	0	15	0	0	0	0	0
115c96a489b725ff025924a173d1e7fa	d__Bacteria; p__Desulfobacterota; c__uncultured; o__uncultured; f__uncultured; g__uncultured	13	0	0	6	19	13	0	0	20	17
574a7e2c7a35e23a410aead020c8e7e9	d__Bacteria; p__Desulfobacterota; c__uncultured; o__uncultured; f__uncultured; g__uncultured	8	5	12	17	15	0	22	12	0	0
e134f1918bb56099a29d022e2aeab0d9	d__Bacteria; p__Desulfobacterota; c__uncultured; o__uncultured; f__uncultured; g__uncultured	37	37	38	54	50	21	43	35	32	0
feb8ab56dc06fc8d77a2ba85c5d2c1fd	d__Bacteria; p__Desulfobacterota; c__uncultured; o__uncultured; f__uncultured; g__uncultured	0	17	0	0	14	0	0	0	0	23
ac4e29daf205007f6eb7b882f1837b27	d__Bacteria; p__Desulfobacterota; c__uncultured; o__uncultured; f__uncultured; g__uncultured	18	0	7	13	7	0	0	0	15	0
e126baac2d4a710d9edcc58d7f09ba18	d__Bacteria; p__Desulfobacterota; c__uncultured; o__uncultured; f__uncultured; g__uncultured	0	0	0	0	0	39	23	0	0	0
0fc77a393b725a2bacf891fdfe1ec941	d__Bacteria; p__Desulfobacterota; c__uncultured; o__uncultured; f__uncultured; g__uncultured	0	0	0	14	0	0	17	14	0	0
f5e955d449c4a20cc3fae7c25c528462	d__Bacteria; p__Desulfobacterota; c__uncultured; o__uncultured; f__uncultured; g__uncultured	0	0	25	32	0	0	34	0	0	0
71f267641e4fc470f9de0a7c6f00949f	d__Bacteria; p__Desulfobacterota; c__uncultured; o__uncultured; f__uncultured; g__uncultured	0	0	0	0	0	0	33	41	33	49
18c2a4ccb8e4583032fd5da5047fc9cf	d__Bacteria; p__Desulfobacterota; c__uncultured; o__uncultured; f__uncultured; g__uncultured; s__delta_proteobacterium	0	0	10	0	0	0	18	41	0	0
c59d7d2d871f76ee8e7c2bba5ac3a880	d__Bacteria; p__Desulfobacterota; c__uncultured; o__uncultured; f__uncultured; g__uncultured; s__delta_proteobacterium	0	0	0	0	0	31	0	0	0	51
39a69e444746bd63f4e6051ed5d1bafa	d__Bacteria; p__Desulfobacterota; c__uncultured; o__uncultured; f__uncultured; g__uncultured; s__uncultured_delta	0	0	0	0	17	16	25	0	11	0
a4303fc66b969d9c92c56bc01c845379	d__Bacteria; p__Desulfobacterota; c__uncultured; o__uncultured; f__uncultured; g__uncultured; s__uncultured_proteobacterium	0	0	0	0	0	97	0	0	0	0
691ccbd0a03ceccbd7c146feecdd1d49	d__Bacteria; p__Desulfobacterota; c__uncultured; o__uncultured; f__uncultured; g__uncultured; s__uncultured_proteobacterium	33	82	35	40	0	0	0	39	35	0
7207f8e10e8444375f1c8d907299b115	d__Bacteria; p__Desulfobacterota; c__uncultured; o__uncultured; f__uncultured; g__uncultured; s__uncultured_proteobacterium	15	12	25	15	0	44	15	10	14	0
7fd3d731419105b6974db5052aa75a57	d__Bacteria; p__Entotheonellaeota; c__Entotheonellia; o__Entotheonellales; f__Entotheonellaceae; g__Entotheonellaceae; s__uncultured_bacterium	0	0	0	11	0	0	25	28	0	0
4f1e6c5c9088267d46286ab33545c789	d__Bacteria; p__Entotheonellaeota; c__Entotheonellia; o__Entotheonellales; f__Entotheonellaceae; g__Entotheonellaceae; s__uncultured_bacterium	0	0	19	8	25	0	0	0	0	0
4c89ddfd5ba884c6e3546dac45bffff3	d__Bacteria; p__Entotheonellaeota; c__Entotheonellia; o__Entotheonellales; f__Entotheonellaceae; g__Entotheonellaceae; s__uncultured_bacterium	0	23	5	4	14	0	2	5	4	0
22927526b31f4c444c0397aaa7bb6651	d__Bacteria; p__Entotheonellaeota; c__Entotheonellia; o__Entotheonellales; f__Entotheonellaceae; g__Entotheonellaceae; s__uncultured_bacterium	0	27	13	27	0	0	0	4	10	0
8aa94d4c475f03c32ea4aab99a0c5377	d__Bacteria; p__Entotheonellaeota; c__Entotheonellia; o__Entotheonellales; f__Entotheonellaceae; g__Entotheonellaceae; s__uncultured_bacterium	13	17	12	10	7	0	0	11	11	0
97bb0fa434eb672a1a1fbc073043493d	d__Bacteria; p__Entotheonellaeota; c__Entotheonellia; o__Entotheonellales; f__Entotheonellaceae; g__Entotheonellaceae; s__uncultured_bacterium	10	0	14	9	8	10	8	0	0	0
edebfb1c546c09310eeecd34d26e0a4e	d__Bacteria; p__Entotheonellaeota; c__Entotheonellia; o__Entotheonellales; f__Entotheonellaceae; g__Entotheonellaceae; s__uncultured_bacterium	16	0	12	0	7	0	5	13	7	0
9e758f7defb5d5b3417e41557cf49d4a	d__Bacteria; p__Entotheonellaeota; c__Entotheonellia; o__Entotheonellales; f__Entotheonellaceae; g__Entotheonellaceae; s__uncultured_bacterium	0	0	9	10	18	0	8	6	0	0
102bef129e1efb6d53f60521c8df0920	d__Bacteria; p__Firmicutes; c__Bacilli; o__Bacillales; f__Bacillaceae; g__Bacillus	35	0	16	0	0	29	0	22	0	29
1111277570c9afdbb786439172c0040b	d__Bacteria; p__Firmicutes; c__Bacilli; o__Bacillales; f__Bacillaceae; g__Bacillus	17	22	33	17	10	7	7	0	15	7
ffc527777309d1546cd351c6f0a92c6c	d__Bacteria; p__Firmicutes; c__Bacilli; o__Bacillales; f__Bacillaceae; g__Bacillus	39	22	54	45	13	12	0	0	49	0
3f594f7b1511b669be2c278b82dff940	d__Bacteria; p__Firmicutes; c__Bacilli; o__Bacillales; f__Bacillaceae; g__Bacillus	42	52	30	0	0	29	27	32	145	155
253a7230f2465f29a4f710bbbf490c22	d__Bacteria; p__Firmicutes; c__Bacilli; o__Bacillales; f__Bacillaceae; g__Bacillus	37	0	23	0	0	0	0	0	19	29
656c9dea709e5be12736551d0d62fb3f	d__Bacteria; p__Firmicutes; c__Bacilli; o__Bacillales; f__Bacillaceae; g__Bacillus	40	0	25	0	0	0	0	0	0	0
a0bb97c26ec17aaa84a181a58db732f9	d__Bacteria; p__Firmicutes; c__Bacilli; o__Bacillales; f__Bacillaceae; g__Bacillus	65	40	41	18	0	46	0	25	65	40
1a64310c4342dc97120b5168379732c1	d__Bacteria; p__Firmicutes; c__Bacilli; o__Bacillales; f__Bacillaceae; g__Bacillus	60	109	86	45	62	45	43	39	106	68
8cb24777cb48dde0aac60dfeca125d10	d__Bacteria; p__Firmicutes; c__Bacilli; o__Bacillales; f__Bacillaceae; g__Bacillus	81	18	16	22	5	22	9	17	39	67
beac44b18c362a8cd1a29c9c811b73c4	d__Bacteria; p__Firmicutes; c__Bacilli; o__Bacillales; f__Bacillaceae; g__Bacillus	7	23	33	10	0	0	0	0	13	13
86488b19ea3129fc0b1e1a77c82260bc	d__Bacteria; p__Firmicutes; c__Bacilli; o__Bacillales; f__Bacillaceae; g__Bacillus	0	0	0	0	0	0	0	0	130	83
714b0378efe0b8744e24aa04b48008d3	d__Bacteria; p__Firmicutes; c__Bacilli; o__Bacillales; f__Bacillaceae; g__Bacillus	9	0	9	0	0	0	0	0	13	36
c894f99f2ebc31b4ea12b12556f48424	d__Bacteria; p__Firmicutes; c__Bacilli; o__Bacillales; f__Bacillaceae; g__Bacillus	0	14	19	14	0	0	0	3	0	0
df84fc8bb4693ad5e425dd42a2e8ee08	d__Bacteria; p__Firmicutes; c__Bacilli; o__Bacillales; f__Bacillaceae; g__Bacillus	64	147	65	31	51	29	21	11	57	125
dbac5f0a8c79c0c6a4879ea77e1a389b	d__Bacteria; p__Firmicutes; c__Bacilli; o__Bacillales; f__Bacillaceae; g__Fictibacillus	15	13	42	6	0	12	0	0	12	24
cacd469c011eb235fe79b3b25242d806	d__Bacteria; p__Firmicutes; c__Bacilli; o__Paenibacillales; f__Paenibacillaceae; g__Ammoniphilus	44	5	28	25	0	0	8	7	15	0
e4784124af02dac3439e985bcd238113	d__Bacteria; p__Firmicutes; c__Bacilli; o__Paenibacillales; f__Paenibacillaceae; g__Paenibacillus	9	16	7	10	0	0	0	0	11	24
c3ac771dc7fa929b74186d7972795121	d__Bacteria; p__Firmicutes; c__Bacilli; o__Thermoactinomycetales; f__Thermoactinomycetaceae; g__Baia; s__uncultured_bacterium	19	13	20	10	0	0	0	9	12	15
b62b0fbe7d174ad0710e22952ce82ec0	d__Bacteria; p__Firmicutes; c__Bacilli; o__Thermoactinomycetales; f__Thermoactinomycetaceae; g__Shimazuella; s__uncultured_bacterium	7	0	0	0	0	0	0	0	0	69
129468a849b453439c817739d8cbb999	d__Bacteria; p__Firmicutes; c__Clostridia; o__Clostridia; f__Hungateiclostridiaceae	0	0	0	0	0	45	0	0	0	42
6916930343176502fa22d7e0ae00832a	d__Bacteria; p__Firmicutes; c__Clostridia; o__Clostridia; f__Hungateiclostridiaceae; g__Ruminiclostridium	23	0	8	0	0	0	0	0	0	30
1b8e022c167e8437609f0dcf8a4c6d82	d__Bacteria; p__Firmicutes; c__Clostridia; o__Clostridiales; f__Clostridiaceae; g__Clostridium_sensu_stricto_1	60	0	0	0	0	0	0	0	0	0
318669d5d926e9b81ca6911da00a14ea	d__Bacteria; p__Firmicutes; c__Clostridia; o__Clostridiales; f__Clostridiaceae; g__Clostridium_sensu_stricto_1	73	18	38	15	0	24	0	15	22	161
9f2cad9f4814090b8984c068685d6f8c	d__Bacteria; p__Firmicutes; c__Clostridia; o__Clostridiales; f__Clostridiaceae; g__Clostridium_sensu_stricto_12; s__Clostridium_magnum	47	0	13	0	0	0	0	0	0	0
98d05893f61d51e831e7222916286326	d__Bacteria; p__Firmicutes; c__Clostridia; o__Clostridiales; f__Clostridiaceae; g__Clostridium_sensu_stricto_13	16	0	13	4	0	5	0	0	0	8
a7730c98bf01ad103c54d7853164d14b	d__Bacteria; p__Firmicutes; c__Clostridia; o__Clostridiales; f__Clostridiaceae; g__Clostridium_sensu_stricto_8	0	11	11	0	0	0	0	0	22	31
df3d6693ddaa46280f489b128d43b99a	d__Bacteria; p__Firmicutes; c__Clostridia; o__Clostridiales; f__Clostridiaceae; g__Clostridium_sensu_stricto_8; s__uncultured_bacterium	9	0	0	0	11	0	0	0	0	56
6c86256278de1735d54982d1bdac60d1	d__Bacteria; p__Firmicutes; c__Clostridia; o__Lachnospirales; f__Lachnospiraceae; g__Anaerocolumna	9	5	8	0	0	0	0	0	0	36
8f6e2a91e20994c00566a5ff2b49506e	d__Bacteria; p__Firmicutes; c__Clostridia; o__Lachnospirales; f__Lachnospiraceae; g__Blautia	5	0	11	0	0	0	3	0	372	0
ad89a9d5fec4408fafb73e7225f44d08	d__Bacteria; p__Firmicutes; c__Clostridia; o__Lachnospirales; f__Lachnospiraceae; g__Dorea	0	0	0	0	0	0	0	0	73	0
4516aa60a483dd8c7bbc57098c45f1a5	d__Bacteria; p__Firmicutes; c__Clostridia; o__Oscillospirales; f__Ruminococcaceae; g__Faecalibacterium	7	0	0	0	0	0	0	0	112	0
5396056e1e4251307b301186acde3142	d__Bacteria; p__Firmicutes; c__Clostridia; o__Peptostreptococcales-Tissierellales; f__Peptostreptococcaceae; g__Sporacetigenium	12	1	15	11	0	0	0	0	6	0
133cb328dbef2e90b75b396aa69a08e6	d__Bacteria; p__Firmicutes; c__Desulfitobacteriia; o__Desulfitobacteriales; f__Heliobacteriaceae; g__uncultured; s__uncultured_bacterium	0	24	0	0	0	0	0	0	0	38
69bf1710da8cd24d4f0d837b1e82e207	d__Bacteria; p__Firmicutes; c__Limnochordia; o__Limnochordia; f__Limnochordia; g__Hydrogenispora	27	12	0	0	0	0	0	0	0	18
505d342ade94ecfe2401916090c7eeae	d__Bacteria; p__Firmicutes; c__Limnochordia; o__Limnochordia; f__Limnochordia; g__Hydrogenispora	53	34	33	14	19	47	13	19	26	0
28d4dcd13da39027ec7b9a3150beebff	d__Bacteria; p__Firmicutes; c__Limnochordia; o__Limnochordia; f__Limnochordia; g__Hydrogenispora	11	14	14	0	0	0	0	0	0	19
08462d5ea7e5b56426957bb87088e66f	d__Bacteria; p__Firmicutes; c__Limnochordia; o__Limnochordia; f__Limnochordia; g__Hydrogenispora	12	23	32	21	0	0	0	10	15	0
6c1ac47778de5511881cc6c810fdff93	d__Bacteria; p__Firmicutes; c__Limnochordia; o__Limnochordia; f__Limnochordia; g__Hydrogenispora	10	9	14	11	0	0	0	0	11	0
f6126f6f1ab82be473d67a0b660c9b19	d__Bacteria; p__Firmicutes; c__Limnochordia; o__Limnochordia; f__Limnochordia; g__Hydrogenispora; s__uncultured_bacterium	16	29	6	14	0	0	0	7	12	11
37012456f320a9fbee7c1c5d63b567c9	d__Bacteria; p__Firmicutes; c__Negativicutes; o__uncultured; f__uncultured; g__uncultured; s__uncultured_bacterium	0	11	0	0	0	11	0	0	9	24
4a3c0867f617fa0ed2dae2e718f679b4	d__Bacteria; p__Firmicutes; c__Negativicutes; o__uncultured; f__uncultured; g__uncultured; s__uncultured_bacterium	29	0	27	0	0	0	0	0	0	0
b46b4dbda5267b24bd0f046ac6877652	d__Bacteria; p__Firmicutes; c__Negativicutes; o__Veillonellales-Selenomonadales; f__Sporomusaceae; g__uncultured; s__uncultured_bacterium	22	0	23	9	0	20	0	7	8	0
581890ec660b60c8b96274903d9d8eb6	d__Bacteria; p__GAL15; c__GAL15; o__GAL15; f__GAL15; g__GAL15; s__uncultured_bacterium	34	129	119	93	25	20	38	33	47	0
7518ea7c23188a5bfe96c850718ccb07	d__Bacteria; p__Gemmatimonadota; c__BD2-11_terrestrial_group; o__BD2-11_terrestrial_group; f__BD2-11_terrestrial_group; g__BD2-11_terrestrial_group; s__metagenome	9	17	0	12	6	0	0	0	0	0
184f257dbf70864a82e5941e7635844e	d__Bacteria; p__Gemmatimonadota; c__Gemmatimonadetes; o__Gemmatimonadales; f__Gemmatimonadaceae	18	29	19	3	23	21	50	20	12	19
30445e27ba397c85b25a1b34b8b39485	d__Bacteria; p__Gemmatimonadota; c__Gemmatimonadetes; o__Gemmatimonadales; f__Gemmatimonadaceae	12	0	0	0	0	16	19	0	18	34
aaae2de275322dfaaae438f1057e87fe	d__Bacteria; p__Gemmatimonadota; c__Gemmatimonadetes; o__Gemmatimonadales; f__Gemmatimonadaceae	0	147	15	0	70	0	0	0	0	0
7d76afdfe8a3ce3665a133170cec0303	d__Bacteria; p__Gemmatimonadota; c__Gemmatimonadetes; o__Gemmatimonadales; f__Gemmatimonadaceae; g__Gemmatimonas	10	0	5	3	10	10	3	22	30	0
de59164007a167dd5ad38e0e0aad707e	d__Bacteria; p__Gemmatimonadota; c__Gemmatimonadetes; o__Gemmatimonadales; f__Gemmatimonadaceae; g__Gemmatimonas	16	14	24	0	0	0	0	0	6	0
3eea115ec7fad500d35445b9964c525f	d__Bacteria; p__Gemmatimonadota; c__Gemmatimonadetes; o__Gemmatimonadales; f__Gemmatimonadaceae; g__Gemmatimonas	0	0	0	0	0	0	12	11	16	73
4c064701b86538674e93bb21f394e541	d__Bacteria; p__Gemmatimonadota; c__Gemmatimonadetes; o__Gemmatimonadales; f__Gemmatimonadaceae; g__Gemmatimonas	0	17	7	0	11	0	0	10	15	0
1fa81b43df264b020b3ef92cb6ffaa6e	d__Bacteria; p__Gemmatimonadota; c__Gemmatimonadetes; o__Gemmatimonadales; f__Gemmatimonadaceae; g__Gemmatimonas	9	18	10	18	0	12	12	14	21	0
66e3581191642e72e7648972ecdd9982	d__Bacteria; p__Gemmatimonadota; c__Gemmatimonadetes; o__Gemmatimonadales; f__Gemmatimonadaceae; g__Gemmatimonas	0	0	0	0	0	0	46	18	0	0
38ecdaf0240fe46ba0a3b3abecb99643	d__Bacteria; p__Gemmatimonadota; c__Gemmatimonadetes; o__Gemmatimonadales; f__Gemmatimonadaceae; g__Gemmatimonas; s__uncultured_bacterium	34	25	21	10	32	34	70	48	37	48
3306cab152ea40892eed6782028b7c7a	d__Bacteria; p__Gemmatimonadota; c__Gemmatimonadetes; o__Gemmatimonadales; f__Gemmatimonadaceae; g__Roseisolibacter	19	18	0	0	64	0	0	0	0	72
b8c02585f9d8d2d69c61cae0cf42e423	d__Bacteria; p__Gemmatimonadota; c__Gemmatimonadetes; o__Gemmatimonadales; f__Gemmatimonadaceae; g__uncultured	9	0	14	11	0	0	24	5	0	0
d0e4ad7f865263f8ceea8c12f929433b	d__Bacteria; p__Gemmatimonadota; c__Gemmatimonadetes; o__Gemmatimonadales; f__Gemmatimonadaceae; g__uncultured	14	0	16	18	0	0	0	15	0	0
54d9acc6cde8a90e3935f8ea206987b4	d__Bacteria; p__Gemmatimonadota; c__Gemmatimonadetes; o__Gemmatimonadales; f__Gemmatimonadaceae; g__uncultured	13	25	10	14	63	0	33	33	7	0
d8d245af5603ef3cf3a2bfd99c45a2f9	d__Bacteria; p__Gemmatimonadota; c__Gemmatimonadetes; o__Gemmatimonadales; f__Gemmatimonadaceae; g__uncultured	0	0	8	8	0	14	10	23	9	0
44a9ef1865b5cb5b5f02248b276512ff	d__Bacteria; p__Gemmatimonadota; c__Gemmatimonadetes; o__Gemmatimonadales; f__Gemmatimonadaceae; g__uncultured	0	8	22	25	0	0	54	0	23	0
564f8d2e5d686248fa847149ce6d6dcd	d__Bacteria; p__Gemmatimonadota; c__Gemmatimonadetes; o__Gemmatimonadales; f__Gemmatimonadaceae; g__uncultured	31	39	62	32	55	28	47	29	29	0
0ab27e7f541b1fb7d269de9d8c77bc6e	d__Bacteria; p__Gemmatimonadota; c__Gemmatimonadetes; o__Gemmatimonadales; f__Gemmatimonadaceae; g__uncultured	0	22	18	32	22	0	71	49	41	0
229ac84a8e9cf375400b9a18c683f654	d__Bacteria; p__Gemmatimonadota; c__Gemmatimonadetes; o__Gemmatimonadales; f__Gemmatimonadaceae; g__uncultured	9	22	27	27	40	148	49	30	50	0
69a37274836b4949c2d2508a5d6ea43a	d__Bacteria; p__Gemmatimonadota; c__Gemmatimonadetes; o__Gemmatimonadales; f__Gemmatimonadaceae; g__uncultured	20	0	16	10	48	106	57	28	28	8
2b9eb6f7d05bc6a2a011306043370df3	d__Bacteria; p__Gemmatimonadota; c__Gemmatimonadetes; o__Gemmatimonadales; f__Gemmatimonadaceae; g__uncultured	0	13	6	0	14	0	12	0	0	0
af9724d520359ebd9bb91dee8ddf97e8	d__Bacteria; p__Gemmatimonadota; c__Gemmatimonadetes; o__Gemmatimonadales; f__Gemmatimonadaceae; g__uncultured	0	0	0	24	0	0	24	0	0	0
e322d7d9e494c127e7a2ff3292303924	d__Bacteria; p__Gemmatimonadota; c__Gemmatimonadetes; o__Gemmatimonadales; f__Gemmatimonadaceae; g__uncultured	36	0	26	62	26	0	106	25	13	0
ee333026a26406a1d74e2231e358b94a	d__Bacteria; p__Gemmatimonadota; c__Gemmatimonadetes; o__Gemmatimonadales; f__Gemmatimonadaceae; g__uncultured	4	66	8	9	76	0	1	7	0	0
50cb89a0408580fb362d1dcf5ec8c755	d__Bacteria; p__Gemmatimonadota; c__Gemmatimonadetes; o__Gemmatimonadales; f__Gemmatimonadaceae; g__uncultured	0	0	0	0	0	7	0	24	12	0
c0b3e602c02441976a514bd221c0f852	d__Bacteria; p__Gemmatimonadota; c__Gemmatimonadetes; o__Gemmatimonadales; f__Gemmatimonadaceae; g__uncultured	0	0	24	9	0	0	0	20	0	0
6ccd666545b4c4164549d85731eb6497	d__Bacteria; p__Gemmatimonadota; c__Gemmatimonadetes; o__Gemmatimonadales; f__Gemmatimonadaceae; g__uncultured; s__metagenome	0	0	0	0	31	29	42	28	7	22
cee00d2d1b02a44f9aaf99df776e3a05	d__Bacteria; p__Gemmatimonadota; c__Gemmatimonadetes; o__Gemmatimonadales; f__Gemmatimonadaceae; g__uncultured; s__metagenome	0	45	17	0	0	0	0	0	0	0
11784dc4b2cbdc52e945e2535c7f24c9	d__Bacteria; p__Gemmatimonadota; c__Gemmatimonadetes; o__Gemmatimonadales; f__Gemmatimonadaceae; g__uncultured; s__uncultured_actinobacterium	9	18	10	5	39	14	12	19	18	12
cc5dbf469a02193f8f7e8bb86bd17fda	d__Bacteria; p__Gemmatimonadota; c__Gemmatimonadetes; o__Gemmatimonadales; f__Gemmatimonadaceae; g__uncultured; s__uncultured_actinobacterium	0	0	13	13	0	0	23	0	0	18
3c5d61ac68ba17193b2a1d7ac946dedd	d__Bacteria; p__Gemmatimonadota; c__Gemmatimonadetes; o__Gemmatimonadales; f__Gemmatimonadaceae; g__uncultured; s__uncultured_Gemmatimonadales	75	16	12	29	23	115	58	53	26	19
63246a4a0bc29c9082208b2753f753ff	d__Bacteria; p__Gemmatimonadota; c__Gemmatimonadetes; o__Gemmatimonadales; f__Gemmatimonadaceae; g__uncultured; s__uncultured_prokaryote	0	9	6	0	21	0	15	0	6	0
643867976d37084c25601b8167d3a3d1	d__Bacteria; p__Gemmatimonadota; c__Gemmatimonadetes; o__Gemmatimonadales; f__Gemmatimonadaceae; g__uncultured; s__uncultured_prokaryote	0	0	0	0	42	0	0	0	0	22
c3c45e491198f89e4ca0cb3d47ac16d5	d__Bacteria; p__Gemmatimonadota; c__Gemmatimonadetes; o__Gemmatimonadales; f__Gemmatimonadaceae; g__uncultured; s__uncultured_proteobacterium	26	51	22	23	32	45	19	20	35	76
4f5c434bdf83ea92fd61750900f54090	d__Bacteria; p__Gemmatimonadota; c__Gemmatimonadetes; o__Gemmatimonadales; f__Gemmatimonadaceae; g__uncultured; s__uncultured_proteobacterium	32	12	51	24	16	0	0	25	22	0
0b8b3f78529aee92f7792fc3433a77ec	d__Bacteria; p__Gemmatimonadota; c__Gemmatimonadetes; o__Gemmatimonadales; f__Gemmatimonadaceae; g__uncultured; s__uncultured_proteobacterium	24	0	8	16	0	0	16	29	13	0
4113bb1257aa80aacb910917c38c8a38	d__Bacteria; p__Gemmatimonadota; c__S0134_terrestrial_group; o__S0134_terrestrial_group; f__S0134_terrestrial_group; g__S0134_terrestrial_group	10	0	15	5	0	14	7	4	9	0
ca0f95c3ea82d3a9a018a2418ef000d9	d__Bacteria; p__Gemmatimonadota; c__S0134_terrestrial_group; o__S0134_terrestrial_group; f__S0134_terrestrial_group; g__S0134_terrestrial_group; s__uncultured_Gemmatimonadales	20	0	21	0	0	0	7	0	21	0
fc60895abf2f0bdc95b867443088f2f0	d__Bacteria; p__Gemmatimonadota; c__S0134_terrestrial_group; o__S0134_terrestrial_group; f__S0134_terrestrial_group; g__S0134_terrestrial_group; s__uncultured_Gemmatimonadales	0	48	0	0	0	0	0	0	0	0
c1ec27445e013b6b6b130c5e1a0e119f	d__Bacteria; p__Gemmatimonadota; c__S0134_terrestrial_group; o__S0134_terrestrial_group; f__S0134_terrestrial_group; g__S0134_terrestrial_group; s__uncultured_Gemmatimonadales	0	10	19	0	26	0	15	35	12	71
a8664c920558ada88b72a16b7d7753f1	d__Bacteria; p__Latescibacterota; c__Latescibacteria; o__Latescibacterales; f__Latescibacteraceae; g__Latescibacteraceae	26	0	0	29	0	0	89	65	0	0
49362526ff74ac92212677b5bc333df7	d__Bacteria; p__Latescibacterota; c__Latescibacteria; o__Latescibacterales; f__Latescibacteraceae; g__Latescibacteraceae	25	0	16	37	0	0	23	11	13	0
06d8f04da8513516657664f51906a062	d__Bacteria; p__Latescibacterota; c__Latescibacteria; o__Latescibacterales; f__Latescibacteraceae; g__Latescibacteraceae	0	0	0	0	0	0	0	36	0	14
a31d1c2db569c0bfbd7dcbb2e1b0efc9	d__Bacteria; p__Latescibacterota; c__Latescibacteria; o__Latescibacterales; f__Latescibacteraceae; g__Latescibacteraceae	0	46	42	57	0	43	47	0	29	0
752826deaa909cfed8563dddac72897b	d__Bacteria; p__Latescibacterota; c__Latescibacteria; o__Latescibacterales; f__Latescibacteraceae; g__Latescibacteraceae; s__metagenome	9	0	5	0	0	10	20	5	0	4
9b5afa70542cd3467a63adde504a71e9	d__Bacteria; p__Latescibacterota; c__Latescibacteria; o__Latescibacterales; f__Latescibacteraceae; g__Latescibacteraceae; s__metagenome	15	0	0	0	44	13	15	92	0	43
71e7b193079d32fb01f035fcb11cca75	d__Bacteria; p__Latescibacterota; c__Latescibacteria; o__Latescibacterales; f__Latescibacteraceae; g__Latescibacteraceae; s__metagenome	0	38	12	6	208	20	211	14	25	25
8e5295f82ee925b13b7f73dd4a521a24	d__Bacteria; p__Latescibacterota; c__Latescibacterota; o__Latescibacterota; f__Latescibacterota; g__Latescibacterota	0	0	8	47	0	0	18	0	0	0
50b870dcdbdf42b344d14337ee7da529	d__Bacteria; p__Latescibacterota; c__Latescibacterota; o__Latescibacterota; f__Latescibacterota; g__Latescibacterota	0	0	0	0	11	22	11	0	0	20
0d09e478659b88e71f4ea27b272f9291	d__Bacteria; p__Latescibacterota; c__Latescibacterota; o__Latescibacterota; f__Latescibacterota; g__Latescibacterota	0	0	16	0	0	0	59	0	20	0
b8cec07da30d99f75fc916ee11486aa0	d__Bacteria; p__Latescibacterota; c__Latescibacterota; o__Latescibacterota; f__Latescibacterota; g__Latescibacterota	24	55	22	28	68	29	87	17	24	0
53e196ba759feb70c9fb7a46c3aa3989	d__Bacteria; p__Latescibacterota; c__Latescibacterota; o__Latescibacterota; f__Latescibacterota; g__Latescibacterota	0	0	5	0	0	40	23	0	0	0
81480daf279d3064393b582a2bee7080	d__Bacteria; p__Latescibacterota; c__Latescibacterota; o__Latescibacterota; f__Latescibacterota; g__Latescibacterota	13	0	0	7	0	0	14	15	0	0
617ce440d280cb0fc533c423263d20de	d__Bacteria; p__Latescibacterota; c__Latescibacterota; o__Latescibacterota; f__Latescibacterota; g__Latescibacterota	6	13	16	11	30	0	28	13	0	0
cd1456a149836bf6b58604ac25b69516	d__Bacteria; p__Latescibacterota; c__Latescibacterota; o__Latescibacterota; f__Latescibacterota; g__Latescibacterota	0	0	16	32	27	15	106	27	45	0
979cfb76a50500b54fba937f46a21717	d__Bacteria; p__Latescibacterota; c__Latescibacterota; o__Latescibacterota; f__Latescibacterota; g__Latescibacterota	19	22	62	35	29	0	64	0	32	0
ae7d041885325b774d43b02f946887f2	d__Bacteria; p__Latescibacterota; c__Latescibacterota; o__Latescibacterota; f__Latescibacterota; g__Latescibacterota; s__metagenome	16	0	36	27	0	97	46	11	2	0
da71a50c81dd5474dd117aa2f285f081	d__Bacteria; p__Latescibacterota; c__Latescibacterota; o__Latescibacterota; f__Latescibacterota; g__Latescibacterota; s__metagenome	26	41	32	10	58	75	52	47	0	27
eede445a89a158cb31bb37c2fdb80b37	d__Bacteria; p__Latescibacterota; c__Latescibacterota; o__Latescibacterota; f__Latescibacterota; g__Latescibacterota; s__metagenome	0	0	16	0	17	48	53	28	33	0
a4ffa2b8f05553d3800508f483554b89	d__Bacteria; p__Latescibacterota; c__Latescibacterota; o__Latescibacterota; f__Latescibacterota; g__Latescibacterota; s__metagenome	0	21	0	0	0	47	19	0	0	0
3e0a9a911254e8be542c4b9ceb435167	d__Bacteria; p__Latescibacterota; c__Latescibacterota; o__Latescibacterota; f__Latescibacterota; g__Latescibacterota; s__metagenome	28	0	17	28	11	32	71	34	20	18
7755912da575a60512458790019c2041	d__Bacteria; p__Latescibacterota; c__Latescibacterota; o__Latescibacterota; f__Latescibacterota; g__Latescibacterota; s__metagenome	0	50	7	0	24	0	0	0	0	0
5be8baf5c548b2a1c4ca2f7b7b870e89	d__Bacteria; p__Latescibacterota; c__Latescibacterota; o__Latescibacterota; f__Latescibacterota; g__Latescibacterota; s__uncultured_bacterium	0	0	23	22	103	0	89	49	0	0
11ee9dd9d6b0f8bea2f8c06948a9805c	d__Bacteria; p__Latescibacterota; c__Latescibacterota; o__Latescibacterota; f__Latescibacterota; g__Latescibacterota; s__uncultured_bacterium	16	0	11	8	0	0	30	54	10	0
e23ce74681a7e18a8a1a431c9447484d	d__Bacteria; p__Latescibacterota; c__Latescibacterota; o__Latescibacterota; f__Latescibacterota; g__Latescibacterota; s__uncultured_bacterium	19	0	15	12	0	0	33	39	0	0
c92e2199312edd65f14b892489003937	d__Bacteria; p__Latescibacterota; c__Latescibacterota; o__Latescibacterota; f__Latescibacterota; g__Latescibacterota; s__uncultured_bacterium	18	0	29	11	13	0	34	17	22	0
1403242faa94e248970316efdcc22bb0	d__Bacteria; p__Latescibacterota; c__Latescibacterota; o__Latescibacterota; f__Latescibacterota; g__Latescibacterota; s__uncultured_bacterium	0	25	7	0	12	5	4	0	0	0
0b57f310181db761fbeeda7045d9853c	d__Bacteria; p__Latescibacterota; c__Latescibacterota; o__Latescibacterota; f__Latescibacterota; g__Latescibacterota; s__uncultured_bacterium	21	19	21	0	54	19	175	30	59	19
f82dbc02d5640b1f2bf91e2604bbc89d	d__Bacteria; p__Latescibacterota; c__Latescibacterota; o__Latescibacterota; f__Latescibacterota; g__Latescibacterota; s__uncultured_bacterium	0	0	0	0	0	0	36	57	0	0
45eb8024aa7969a80399bf90d00795a8	d__Bacteria; p__Latescibacterota; c__Latescibacterota; o__Latescibacterota; f__Latescibacterota; g__Latescibacterota; s__uncultured_bacterium	5	0	14	25	13	0	18	6	0	0
0667efcc5ec6d19bbc09bc69ad6e7967	d__Bacteria; p__Latescibacterota; c__Latescibacterota; o__Latescibacterota; f__Latescibacterota; g__Latescibacterota; s__uncultured_bacterium	8	5	13	20	13	7	0	12	18	0
63387ea2d4e7bc31de738ef1e1319513	d__Bacteria; p__Latescibacterota; c__Latescibacterota; o__Latescibacterota; f__Latescibacterota; g__Latescibacterota; s__uncultured_Desulfuromonadales	7	0	10	14	0	0	26	7	0	0
75f0ad0fbe9117a24180e63dd72b32cc	d__Bacteria; p__Latescibacterota; c__Latescibacterota; o__Latescibacterota; f__Latescibacterota; g__Latescibacterota; s__uncultured_Fibrobacteres	0	0	27	0	29	35	36	0	21	0
969288b85d97cedce528f90767da691c	d__Bacteria; p__Latescibacterota; c__Latescibacterota; o__Latescibacterota; f__Latescibacterota; g__Latescibacterota; s__uncultured_Fibrobacteres	0	11	18	27	0	0	36	27	0	0
754e1ca4a9b54fbbf8d95d6e52702b21	d__Bacteria; p__Latescibacterota; c__Latescibacterota; o__Latescibacterota; f__Latescibacterota; g__Latescibacterota; s__uncultured_prokaryote	6	28	10	0	30	8	13	15	0	0
12e148f15d374e07a208d62f6b15d880	d__Bacteria; p__Latescibacterota; c__Latescibacterota; o__Latescibacterota; f__Latescibacterota; g__Latescibacterota; s__uncultured_prokaryote	0	0	8	16	0	15	22	0	0	0
e4dc4f72347a13f42078656490790256	d__Bacteria; p__Latescibacterota; c__Latescibacterota; o__Latescibacterota; f__Latescibacterota; g__Latescibacterota; s__uncultured_proteobacterium	27	16	51	19	92	22	99	46	35	0
a760bc1381c3fcc76d74b583440808bb	d__Bacteria; p__Latescibacterota; c__Latescibacterota; o__Latescibacterota; f__Latescibacterota; g__Latescibacterota; s__uncultured_proteobacterium	11	0	4	32	0	0	0	0	0	0
6fd6a06be7a6b7f841d3d71f78e79c3b	d__Bacteria; p__Latescibacterota; c__Latescibacterota; o__Latescibacterota; f__Latescibacterota; g__Latescibacterota; s__uncultured_soil	0	0	18	16	35	0	11	0	19	0
ef36dd06b6ab4a3b0abd0a7a52dd9d66	d__Bacteria; p__Latescibacterota; c__Latescibacterota; o__Latescibacterota; f__Latescibacterota; g__Latescibacterota; s__uncultured_soil	0	17	6	19	0	0	0	0	0	0
1fafd248c10201ba160011bcb4129a32	d__Bacteria; p__Latescibacterota; c__Latescibacterota; o__Latescibacterota; f__Latescibacterota; g__Latescibacterota; s__uncultured_soil	0	0	0	0	57	0	0	0	0	0
6e414fc6871b533e1467ab0bb16423e0	d__Bacteria; p__Latescibacterota; c__Latescibacterota; o__Latescibacterota; f__Latescibacterota; g__Latescibacterota; s__uncultured_soil	21	0	13	29	0	20	28	13	23	0
7a954bfe19f45612d45e58d9a42745b1	d__Bacteria; p__Latescibacterota; c__Latescibacterota; o__Latescibacterota; f__Latescibacterota; g__Latescibacterota; s__uncultured_soil	0	0	0	17	0	0	31	0	0	0
cfb166e5f20a0d1fdee3fc48213aa619	d__Bacteria; p__Latescibacterota; c__Latescibacterota; o__Latescibacterota; f__Latescibacterota; g__Latescibacterota; s__uncultured_soil	0	0	16	9	0	0	33	0	0	0
6e6120dcea132f5db4b5d415d0612d07	d__Bacteria; p__Latescibacterota; c__Latescibacterota; o__Latescibacterota; f__Latescibacterota; g__Latescibacterota; s__uncultured_soil	0	24	36	0	42	0	0	27	29	0
2d499e9b3b8fb1a605b3b35effab69a0	d__Bacteria; p__Latescibacterota; c__Latescibacterota; o__Latescibacterota; f__Latescibacterota; g__Latescibacterota; s__uncultured_soil	0	0	0	0	0	30	26	0	17	0
198d8bce9b5323dce7d63adb7a4e7e63	d__Bacteria; p__Latescibacterota; c__Latescibacterota; o__Latescibacterota; f__Latescibacterota; g__Latescibacterota; s__uncultured_soil	0	0	0	5	0	20	22	12	0	0
bb8b855be58e73a115ab975fbff0d937	d__Bacteria; p__Latescibacterota; c__Latescibacterota; o__Latescibacterota; f__Latescibacterota; g__Latescibacterota; s__uncultured_soil	10	0	21	26	0	25	0	12	11	0
8a1a0342edd11aedf6428239bca3e884	d__Bacteria; p__Latescibacterota; c__Latescibacterota; o__Latescibacterota; f__Latescibacterota; g__Latescibacterota; s__uncultured_soil	0	16	7	0	19	0	13	13	13	0
c67123e60127b83cdca45b34b9b5e3ab	d__Bacteria; p__Latescibacterota; c__Latescibacterota; o__Latescibacterota; f__Latescibacterota; g__Latescibacterota; s__uncultured_soil	0	17	16	0	34	0	0	0	20	0
a9ca91bdd0c5eb9d43637b82fdbef32d	d__Bacteria; p__Latescibacterota; c__Latescibacterota; o__Latescibacterota; f__Latescibacterota; g__Latescibacterota; s__uncultured_soil	25	23	30	80	60	26	199	40	18	0
1ddc3628cc73b337952122600d30dc5e	d__Bacteria; p__Latescibacterota; c__Latescibacterota; o__Latescibacterota; f__Latescibacterota; g__Latescibacterota; s__uncultured_soil	0	0	5	6	0	0	42	11	0	0
7299221435fa8b9b8f74f4674793b4c0	d__Bacteria; p__MBNT15; c__MBNT15; o__MBNT15; f__MBNT15; g__MBNT15	15	9	13	15	17	57	23	25	29	0
45380a62f02dc2cf3bcedbe23ad1ebe4	d__Bacteria; p__MBNT15; c__MBNT15; o__MBNT15; f__MBNT15; g__MBNT15	11	17	21	19	9	30	23	27	10	0
f13ea7fa5c1edd33906cf4cfa21a0666	d__Bacteria; p__MBNT15; c__MBNT15; o__MBNT15; f__MBNT15; g__MBNT15	11	6	4	5	27	0	28	14	11	0
0debb6368251931dd94626a10d238b65	d__Bacteria; p__MBNT15; c__MBNT15; o__MBNT15; f__MBNT15; g__MBNT15	7	24	24	15	18	0	7	7	17	17
11a961b658074bff472b9b1d584b8d10	d__Bacteria; p__MBNT15; c__MBNT15; o__MBNT15; f__MBNT15; g__MBNT15	0	18	15	0	10	27	46	51	41	0
a4d3cc6f58aad9eb32f91b7123e2dc99	d__Bacteria; p__MBNT15; c__MBNT15; o__MBNT15; f__MBNT15; g__MBNT15	57	25	21	86	54	26	0	30	36	0
f8154bac9c5d9b7447735900e237549b	d__Bacteria; p__MBNT15; c__MBNT15; o__MBNT15; f__MBNT15; g__MBNT15	0	0	21	0	0	0	54	42	0	0
6bb85f0b3b2037d7f32687ce0b003625	d__Bacteria; p__MBNT15; c__MBNT15; o__MBNT15; f__MBNT15; g__MBNT15	17	67	22	33	39	30	0	27	32	70
6aae343c0496e3502c3caa52d36372b2	d__Bacteria; p__MBNT15; c__MBNT15; o__MBNT15; f__MBNT15; g__MBNT15; s__uncultured_prokaryote	35	50	82	112	42	111	152	37	35	0
99dcd357c63b6da40ee4e2bc80d87507	d__Bacteria; p__MBNT15; c__MBNT15; o__MBNT15; f__MBNT15; g__MBNT15; s__uncultured_proteobacterium	17	6	27	9	15	21	42	33	8	0
6a39dd6fd6f91155b66de188c6b12ab6	d__Bacteria; p__MBNT15; c__MBNT15; o__MBNT15; f__MBNT15; g__MBNT15; s__uncultured_Syntrophaceae	0	0	0	20	87	48	56	0	0	0
9ad890a6622da31e0fce80a22b9ff0e9	d__Bacteria; p__MBNT15; c__MBNT15; o__MBNT15; f__MBNT15; g__MBNT15; s__uncultured_Syntrophaceae	0	18	0	44	0	0	48	0	0	0
f767469bfa0cf68126711e69f8baca0b	d__Bacteria; p__MBNT15; c__MBNT15; o__MBNT15; f__MBNT15; g__MBNT15; s__uncultured_Syntrophaceae	15	0	21	18	20	0	20	14	3	0
e3985f9cdd6be4bc0afd62708b186ca7	d__Bacteria; p__MBNT15; c__MBNT15; o__MBNT15; f__MBNT15; g__MBNT15; s__uncultured_Syntrophaceae	33	0	0	31	0	0	0	0	0	0
93a5ae287d660179f417c4773360d139	d__Bacteria; p__MBNT15; c__MBNT15; o__MBNT15; f__MBNT15; g__MBNT15; s__uncultured_Syntrophaceae	0	23	45	50	65	20	104	43	34	0
c10711e2341ff29b078fb4452d0c7c62	d__Bacteria; p__Methylomirabilota; c__Methylomirabilia; o__Methylomirabilales; f__Methylomirabilaceae; g__Sh765B-TzT-35	0	0	26	5	0	0	0	0	23	0
340538883196540efed3f0a64a6fa446	d__Bacteria; p__Methylomirabilota; c__Methylomirabilia; o__Methylomirabilales; f__Methylomirabilaceae; g__Sh765B-TzT-35	9	8	0	7	38	17	13	38	21	0
3fc5447089bc988b5228a4b45f8e5588	d__Bacteria; p__Methylomirabilota; c__Methylomirabilia; o__Methylomirabilales; f__Methylomirabilaceae; g__Sh765B-TzT-35	23	0	66	49	44	21	39	21	13	0
2e70f65a9f1712808d61ab1e4092fb8b	d__Bacteria; p__Methylomirabilota; c__Methylomirabilia; o__Methylomirabilales; f__Methylomirabilaceae; g__Sh765B-TzT-35	0	20	0	0	31	0	0	0	0	0
78c24f89428eab88a5eaa4b3e793779f	d__Bacteria; p__Methylomirabilota; c__Methylomirabilia; o__Methylomirabilales; f__Methylomirabilaceae; g__Sh765B-TzT-35; s__uncultured_bacterium	23	0	0	0	0	20	0	0	0	64
60f36488f8a03e2a2348a6accccb26c5	d__Bacteria; p__Methylomirabilota; c__Methylomirabilia; o__Methylomirabilales; f__Methylomirabilaceae; g__Sh765B-TzT-35; s__uncultured_bacterium	13	30	15	36	29	0	11	12	27	0
92ba688441ce82949d4628079c20d80d	d__Bacteria; p__Methylomirabilota; c__Methylomirabilia; o__Methylomirabilales; f__Methylomirabilaceae; g__Sh765B-TzT-35; s__uncultured_bacterium	12	27	10	15	20	0	7	12	20	0
d54cd88befe7278ac73bc025b0ac1637	d__Bacteria; p__Methylomirabilota; c__Methylomirabilia; o__Methylomirabilales; f__Methylomirabilaceae; g__Sh765B-TzT-35; s__uncultured_bacterium	40	139	53	97	62	35	160	73	55	0
982b84fb8c83343663402a950c52c3e7	d__Bacteria; p__Methylomirabilota; c__Methylomirabilia; o__Methylomirabilales; f__Methylomirabilaceae; g__Sh765B-TzT-35; s__uncultured_bacterium	33	0	22	32	5	10	20	9	9	0
34fb9bc3751759de58dff30ad4ddfa16	d__Bacteria; p__Methylomirabilota; c__Methylomirabilia; o__Methylomirabilales; f__Methylomirabilaceae; g__Sh765B-TzT-35; s__uncultured_bacterium	71	213	68	103	157	49	209	93	94	17
adb8bc75a0b5ff0d903c2a38f1e9f859	d__Bacteria; p__Methylomirabilota; c__Methylomirabilia; o__Methylomirabilales; f__Methylomirabilaceae; g__Sh765B-TzT-35; s__uncultured_bacterium	0	0	0	0	32	69	33	0	13	29
789fbd1eb08c0b0a620046544e4db280	d__Bacteria; p__Methylomirabilota; c__Methylomirabilia; o__Methylomirabilales; f__Methylomirabilaceae; g__Sh765B-TzT-35; s__uncultured_bacterium	12	13	7	0	25	0	52	0	12	0
31e306315c473dd113cef9930e9fa9c4	d__Bacteria; p__Methylomirabilota; c__Methylomirabilia; o__Methylomirabilales; f__Methylomirabilaceae; g__Sh765B-TzT-35; s__uncultured_bacterium	13	4	18	38	24	11	45	52	0	0
2d9580dc5bd96a753717f7df95eedf94	d__Bacteria; p__Methylomirabilota; c__Methylomirabilia; o__Methylomirabilales; f__Methylomirabilaceae; g__Sh765B-TzT-35; s__uncultured_bacterium	0	0	0	20	23	5	46	10	0	0
21621e0c791dc09826ba8da6eaafb73c	d__Bacteria; p__Methylomirabilota; c__Methylomirabilia; o__Methylomirabilales; f__Methylomirabilaceae; g__Sh765B-TzT-35; s__uncultured_bacterium	0	0	0	9	0	43	13	0	6	0
71f9cf9bf6031330eceff559c659d458	d__Bacteria; p__Methylomirabilota; c__Methylomirabilia; o__Methylomirabilales; f__Methylomirabilaceae; g__Sh765B-TzT-35; s__uncultured_bacterium	31	27	6	12	61	0	40	42	0	0
9d4aea65f62a1fb7eaaf26887f50f538	d__Bacteria; p__Methylomirabilota; c__Methylomirabilia; o__Methylomirabilales; f__Methylomirabilaceae; g__Sh765B-TzT-35; s__uncultured_bacterium	33	27	40	53	219	0	141	69	31	0
dbd7b9bf9806091c313cd63fb24f9c65	d__Bacteria; p__Methylomirabilota; c__Methylomirabilia; o__Methylomirabilales; f__Methylomirabilaceae; g__Sh765B-TzT-35; s__uncultured_bacterium	22	0	0	0	0	23	53	34	33	0
4975ff3e044a15fc6318c502b68f94fa	d__Bacteria; p__Methylomirabilota; c__Methylomirabilia; o__Methylomirabilales; f__Methylomirabilaceae; g__Sh765B-TzT-35; s__uncultured_bacterium	166	54	207	192	270	46	317	177	96	0
3c5e07709bae89ba8fee03678daeea18	d__Bacteria; p__Methylomirabilota; c__Methylomirabilia; o__Methylomirabilales; f__Methylomirabilaceae; g__Sh765B-TzT-35; s__uncultured_bacterium	42	55	46	58	98	58	118	45	27	0
b7db431c8a7ef80bd559e57162920a3a	d__Bacteria; p__Methylomirabilota; c__Methylomirabilia; o__Methylomirabilales; f__Methylomirabilaceae; g__Sh765B-TzT-35; s__uncultured_bacterium	15	2	0	0	12	19	20	0	0	0
d4e814e09d564273c95973f56ab73f49	d__Bacteria; p__Methylomirabilota; c__Methylomirabilia; o__Methylomirabilales; f__Methylomirabilaceae; g__wb1-A12	21	0	28	9	0	0	63	30	9	0
61ebb11221730bea2e1a98a04ce529ba	d__Bacteria; p__Methylomirabilota; c__Methylomirabilia; o__Methylomirabilales; f__Methylomirabilaceae; g__wb1-A12; s__uncultured_bacterium	94	16	144	135	91	174	369	101	73	0
57c722588d635128bd167b7781c0a82b	d__Bacteria; p__Methylomirabilota; c__Methylomirabilia; o__Methylomirabilales; f__Methylomirabilaceae; g__wb1-A12; s__uncultured_bacterium	120	135	325	446	708	66	506	239	138	0
f742f7caa7322eef1c9978bf1bf6e5dc	d__Bacteria; p__Methylomirabilota; c__Methylomirabilia; o__Rokubacteriales; f__Rokubacteriales; g__Rokubacteriales	8	18	32	21	49	32	35	17	31	0
731577eda2c62a8568a496bf5c00a203	d__Bacteria; p__Methylomirabilota; c__Methylomirabilia; o__Rokubacteriales; f__Rokubacteriales; g__Rokubacteriales	0	0	0	0	0	27	36	0	0	0
39e7e6789358a332181ac8e2aba50277	d__Bacteria; p__Methylomirabilota; c__Methylomirabilia; o__Rokubacteriales; f__Rokubacteriales; g__Rokubacteriales	15	5	13	5	14	12	20	29	12	0
1784b20985295b9c8e4bfcb348f956e1	d__Bacteria; p__Methylomirabilota; c__Methylomirabilia; o__Rokubacteriales; f__Rokubacteriales; g__Rokubacteriales	23	37	15	21	13	17	0	18	20	0
80dae6a5fac4cc6e12004bd98355c989	d__Bacteria; p__Methylomirabilota; c__Methylomirabilia; o__Rokubacteriales; f__Rokubacteriales; g__Rokubacteriales	0	0	38	35	0	43	43	0	23	0
8a51f7b4060fbce008c647d3194a8882	d__Bacteria; p__Methylomirabilota; c__Methylomirabilia; o__Rokubacteriales; f__Rokubacteriales; g__Rokubacteriales	0	104	34	47	40	19	33	0	42	18
62e31948006000a262b0a643e8955972	d__Bacteria; p__Methylomirabilota; c__Methylomirabilia; o__Rokubacteriales; f__Rokubacteriales; g__Rokubacteriales	15	0	0	23	0	0	29	0	0	0
3f177da81cd21cfe837db60ef7330a06	d__Bacteria; p__Methylomirabilota; c__Methylomirabilia; o__Rokubacteriales; f__Rokubacteriales; g__Rokubacteriales	30	0	0	20	45	0	39	0	44	0
693db30946de8c15c0116b7a91a1b9e8	d__Bacteria; p__Methylomirabilota; c__Methylomirabilia; o__Rokubacteriales; f__Rokubacteriales; g__Rokubacteriales	56	233	114	81	115	39	59	66	61	0
91473c80a7d842cec3344ec9f7ad6161	d__Bacteria; p__Methylomirabilota; c__Methylomirabilia; o__Rokubacteriales; f__Rokubacteriales; g__Rokubacteriales	30	28	24	47	21	0	42	30	39	0
369d760fa446323893e3f0b697607d7c	d__Bacteria; p__Methylomirabilota; c__Methylomirabilia; o__Rokubacteriales; f__Rokubacteriales; g__Rokubacteriales	33	30	72	71	31	43	104	66	49	0
8d534ec62ed492ef94f7ba2d6e2ef805	d__Bacteria; p__Methylomirabilota; c__Methylomirabilia; o__Rokubacteriales; f__Rokubacteriales; g__Rokubacteriales	0	0	0	0	0	31	0	0	0	59
0db3a7cee15a9b53105ba1e8aa425a58	d__Bacteria; p__Methylomirabilota; c__Methylomirabilia; o__Rokubacteriales; f__Rokubacteriales; g__Rokubacteriales	0	20	0	0	21	0	0	0	0	52
2954214f21c25d7231d9cf6e89c3173c	d__Bacteria; p__Methylomirabilota; c__Methylomirabilia; o__Rokubacteriales; f__Rokubacteriales; g__Rokubacteriales	0	0	0	0	0	0	0	0	0	85
9b2354060dac6984ec31c9a1220122c2	d__Bacteria; p__Methylomirabilota; c__Methylomirabilia; o__Rokubacteriales; f__Rokubacteriales; g__Rokubacteriales; s__uncultured_bacterium	0	0	62	66	25	43	46	0	0	0
8f94d67ad5ac08325e96074ef8f048b3	d__Bacteria; p__Methylomirabilota; c__Methylomirabilia; o__Rokubacteriales; f__Rokubacteriales; g__Rokubacteriales; s__uncultured_bacterium	0	0	25	0	0	0	0	31	0	0
300046b0ca75aef51645c5fbe0b52135	d__Bacteria; p__Methylomirabilota; c__Methylomirabilia; o__Rokubacteriales; f__Rokubacteriales; g__Rokubacteriales; s__uncultured_bacterium	0	0	0	0	0	54	0	0	0	0
35a87e85b43640b08067728b04332066	d__Bacteria; p__Methylomirabilota; c__Methylomirabilia; o__Rokubacteriales; f__Rokubacteriales; g__Rokubacteriales; s__uncultured_bacterium	0	12	3	15	9	6	0	0	9	0
b80e969118461ecb79a44905e9fb2ab5	d__Bacteria; p__Methylomirabilota; c__Methylomirabilia; o__Rokubacteriales; f__Rokubacteriales; g__Rokubacteriales; s__uncultured_bacterium	0	74	54	80	82	0	31	38	47	0
38576a71ae11bb0b493c05c568f22110	d__Bacteria; p__Methylomirabilota; c__Methylomirabilia; o__Rokubacteriales; f__Rokubacteriales; g__Rokubacteriales; s__uncultured_bacterium	11	7	0	0	22	0	11	0	0	0
630ba36faba1ef05f5c4d2369565b870	d__Bacteria; p__Methylomirabilota; c__Methylomirabilia; o__Rokubacteriales; f__Rokubacteriales; g__Rokubacteriales; s__uncultured_bacterium	13	3	0	11	7	21	21	6	10	0
0716efdfb988cbe416d794cd9f5f121c	d__Bacteria; p__Methylomirabilota; c__Methylomirabilia; o__Rokubacteriales; f__Rokubacteriales; g__Rokubacteriales; s__uncultured_bacterium	106	104	74	76	131	113	122	89	57	97
d139cce43ad782e610fc6925ba7f8b02	d__Bacteria; p__Methylomirabilota; c__Methylomirabilia; o__Rokubacteriales; f__Rokubacteriales; g__Rokubacteriales; s__uncultured_bacterium	13	19	39	31	18	0	20	27	11	0
8cea83d362feb8384d59c644b6e1ce34	d__Bacteria; p__Methylomirabilota; c__Methylomirabilia; o__Rokubacteriales; f__Rokubacteriales; g__Rokubacteriales; s__uncultured_bacterium	11	46	4	11	41	18	20	0	4	0
f371c598f14ab9052fc821218e1f0f4c	d__Bacteria; p__Methylomirabilota; c__Methylomirabilia; o__Rokubacteriales; f__Rokubacteriales; g__Rokubacteriales; s__uncultured_bacterium	0	49	0	0	0	40	0	0	0	0
4abc83b0c44311ccca14b8a5b30b5484	d__Bacteria; p__Methylomirabilota; c__Methylomirabilia; o__Rokubacteriales; f__Rokubacteriales; g__Rokubacteriales; s__uncultured_bacterium	22	9	12	20	0	0	0	0	0	0
527110e53f6e5d791405017b38b76a8f	d__Bacteria; p__Methylomirabilota; c__Methylomirabilia; o__Rokubacteriales; f__Rokubacteriales; g__Rokubacteriales; s__uncultured_bacterium	0	0	8	23	31	0	0	0	0	0
316da2d18ddbfa98a74bf8d29c03acba	d__Bacteria; p__Methylomirabilota; c__Methylomirabilia; o__Rokubacteriales; f__Rokubacteriales; g__Rokubacteriales; s__uncultured_bacterium	0	13	25	75	7	0	12	9	21	0
59a94f25133acc6677f6a924d7365ffa	d__Bacteria; p__Methylomirabilota; c__Methylomirabilia; o__Rokubacteriales; f__Rokubacteriales; g__Rokubacteriales; s__uncultured_bacterium	50	20	51	39	37	0	43	31	31	0
4659a8434969a3f1481ed0c4d2796c49	d__Bacteria; p__Methylomirabilota; c__Methylomirabilia; o__Rokubacteriales; f__Rokubacteriales; g__Rokubacteriales; s__uncultured_bacterium	0	0	9	26	10	0	32	10	0	0
0d5023e9323a62d33241f063a065b72a	d__Bacteria; p__Methylomirabilota; c__Methylomirabilia; o__Rokubacteriales; f__Rokubacteriales; g__Rokubacteriales; s__uncultured_bacterium	0	0	0	0	34	33	22	16	0	0
e6778e6935f6efa54138529019788b33	d__Bacteria; p__Methylomirabilota; c__Methylomirabilia; o__Rokubacteriales; f__Rokubacteriales; g__Rokubacteriales; s__uncultured_bacterium	25	40	26	19	61	43	28	22	0	0
34ff97d51256a5ecff1690536a9c2158	d__Bacteria; p__Methylomirabilota; c__Methylomirabilia; o__Rokubacteriales; f__Rokubacteriales; g__Rokubacteriales; s__uncultured_bacterium	41	28	59	87	76	50	54	42	51	0
53f656afe12e61e194e6edd96104e69b	d__Bacteria; p__Methylomirabilota; c__Methylomirabilia; o__Rokubacteriales; f__Rokubacteriales; g__Rokubacteriales; s__uncultured_bacterium	77	50	63	61	41	51	158	89	95	0
a2ee51fd2c04758618ab29790af227c0	d__Bacteria; p__Methylomirabilota; c__Methylomirabilia; o__Rokubacteriales; f__Rokubacteriales; g__Rokubacteriales; s__uncultured_bacterium	0	0	17	17	0	11	0	0	17	0
ff99cbd4201b9e1f401701fe6b7c3ebb	d__Bacteria; p__Methylomirabilota; c__Methylomirabilia; o__Rokubacteriales; f__Rokubacteriales; g__Rokubacteriales; s__uncultured_bacterium	0	0	31	44	0	0	0	0	0	0
e9160e331173dad9511a73f7e883b82f	d__Bacteria; p__Methylomirabilota; c__Methylomirabilia; o__Rokubacteriales; f__Rokubacteriales; g__Rokubacteriales; s__uncultured_bacterium	0	0	21	0	0	0	22	20	0	0
3293814f1f286674e1f14a832583ff1e	d__Bacteria; p__Methylomirabilota; c__Methylomirabilia; o__Rokubacteriales; f__Rokubacteriales; g__Rokubacteriales; s__uncultured_bacterium	92	93	145	148	68	105	107	73	63	24
f8038673d3c3d4a7662afe420adff9cd	d__Bacteria; p__Methylomirabilota; c__Methylomirabilia; o__Rokubacteriales; f__Rokubacteriales; g__Rokubacteriales; s__uncultured_bacterium	13	0	41	22	11	15	19	3	17	0
c39f151c3e12a57c04fcc515a7c77a4e	d__Bacteria; p__Methylomirabilota; c__Methylomirabilia; o__Rokubacteriales; f__Rokubacteriales; g__Rokubacteriales; s__uncultured_bacterium	0	10	11	10	31	0	31	7	0	0
b1a1213844b3c06adb057e0435debcf9	d__Bacteria; p__Methylomirabilota; c__Methylomirabilia; o__Rokubacteriales; f__Rokubacteriales; g__Rokubacteriales; s__uncultured_bacterium	48	158	27	40	0	52	63	57	30	54
e991047fabb776a18bb0336327a8c5d7	d__Bacteria; p__Methylomirabilota; c__Methylomirabilia; o__Rokubacteriales; f__Rokubacteriales; g__Rokubacteriales; s__uncultured_bacterium	31	0	0	31	22	41	81	21	0	0
7e81d4ebc13220833e4ad81a500132f8	d__Bacteria; p__Methylomirabilota; c__Methylomirabilia; o__Rokubacteriales; f__Rokubacteriales; g__Rokubacteriales; s__uncultured_bacterium	33	73	63	53	64	100	36	37	106	0
250f3ccd0754e172d54b12495a063e14	d__Bacteria; p__Methylomirabilota; c__Methylomirabilia; o__Rokubacteriales; f__Rokubacteriales; g__Rokubacteriales; s__uncultured_bacterium	0	19	4	0	0	0	14	14	0	0
e053d1b1cef55f9e542567b3b0c218f2	d__Bacteria; p__Methylomirabilota; c__Methylomirabilia; o__Rokubacteriales; f__Rokubacteriales; g__Rokubacteriales; s__uncultured_bacterium	89	116	170	177	81	101	50	61	117	0
f66a6ed8bf3cc17b8a9a770aaee19385	d__Bacteria; p__Methylomirabilota; c__Methylomirabilia; o__Rokubacteriales; f__Rokubacteriales; g__Rokubacteriales; s__uncultured_bacterium	0	35	0	0	0	0	12	0	0	0
2a0c95adb1b0882ee28a7d18049d61f0	d__Bacteria; p__Methylomirabilota; c__Methylomirabilia; o__Rokubacteriales; f__Rokubacteriales; g__Rokubacteriales; s__uncultured_bacterium	0	0	0	0	0	0	59	32	0	0
5f6dddc07221b5c350a8d0efb324af12	d__Bacteria; p__Methylomirabilota; c__Methylomirabilia; o__Rokubacteriales; f__Rokubacteriales; g__Rokubacteriales; s__uncultured_bacterium	0	0	13	41	0	0	27	0	0	0
ae1fb1dad8056c261841febf54785e66	d__Bacteria; p__Methylomirabilota; c__Methylomirabilia; o__Rokubacteriales; f__Rokubacteriales; g__Rokubacteriales; s__uncultured_bacterium	0	22	16	52	14	0	0	0	0	0
92e6593b0b7ab7b915dc100de8f7e693	d__Bacteria; p__Methylomirabilota; c__Methylomirabilia; o__Rokubacteriales; f__Rokubacteriales; g__Rokubacteriales; s__uncultured_bacterium	18	0	21	10	0	0	0	28	0	0
9d9530512b16947019df22d435354d8d	d__Bacteria; p__Methylomirabilota; c__Methylomirabilia; o__Rokubacteriales; f__Rokubacteriales; g__Rokubacteriales; s__uncultured_bacterium	0	0	0	23	16	0	14	0	0	0
85bed77461df9a22350c27e43a0ff5a8	d__Bacteria; p__Methylomirabilota; c__Methylomirabilia; o__Rokubacteriales; f__Rokubacteriales; g__Rokubacteriales; s__uncultured_bacterium	38	0	23	0	50	23	62	44	21	0
8184b6586c4cb7ea9b34e835b0fc8c1c	d__Bacteria; p__Methylomirabilota; c__Methylomirabilia; o__Rokubacteriales; f__Rokubacteriales; g__Rokubacteriales; s__uncultured_bacterium	0	6	0	19	0	0	28	0	0	0
b4b4c35cfd301ea98696007e090ecef2	d__Bacteria; p__Methylomirabilota; c__Methylomirabilia; o__Rokubacteriales; f__Rokubacteriales; g__Rokubacteriales; s__uncultured_bacterium	0	2	10	28	0	0	17	0	0	0
a10206ec693fcb9b595e4f877dba0f81	d__Bacteria; p__Methylomirabilota; c__Methylomirabilia; o__Rokubacteriales; f__Rokubacteriales; g__Rokubacteriales; s__uncultured_bacterium	7	0	0	0	0	0	40	13	8	0
1221688b8f2ff310420a94999e87216a	d__Bacteria; p__Methylomirabilota; c__Methylomirabilia; o__Rokubacteriales; f__Rokubacteriales; g__Rokubacteriales; s__uncultured_bacterium	23	0	0	0	21	0	20	0	0	0
2becccf5ed59d32becf11a445a5f6317	d__Bacteria; p__Methylomirabilota; c__Methylomirabilia; o__Rokubacteriales; f__Rokubacteriales; g__Rokubacteriales; s__uncultured_bacterium	0	0	0	14	17	0	20	0	0	0
8a7dc0ba2b799ef9b2e92b674af8455e	d__Bacteria; p__Methylomirabilota; c__Methylomirabilia; o__Rokubacteriales; f__Rokubacteriales; g__Rokubacteriales; s__uncultured_bacterium	0	26	13	0	9	28	0	0	0	0
bff9519cb1bbc8364f7c7b760ec570cd	d__Bacteria; p__Methylomirabilota; c__Methylomirabilia; o__Rokubacteriales; f__Rokubacteriales; g__Rokubacteriales; s__uncultured_bacterium	0	0	0	35	0	0	0	0	33	0
f0d274952217f130ba5a52c1105a3bd8	d__Bacteria; p__Methylomirabilota; c__Methylomirabilia; o__Rokubacteriales; f__Rokubacteriales; g__Rokubacteriales; s__uncultured_bacterium	0	0	0	0	0	71	0	0	0	38
028725bf9a43b3240e7a0d998989f2de	d__Bacteria; p__Methylomirabilota; c__Methylomirabilia; o__Rokubacteriales; f__WX65; g__WX65	0	69	46	62	47	0	51	19	54	16
0f620b797c1ca555b6aa12779ea56232	d__Bacteria; p__Methylomirabilota; c__Methylomirabilia; o__Rokubacteriales; f__WX65; g__WX65	0	0	12	0	11	9	13	44	0	31
87a81f58d68cdfe0565bb58d147900e7	d__Bacteria; p__Methylomirabilota; c__Methylomirabilia; o__Rokubacteriales; f__WX65; g__WX65	0	1	4	8	0	0	3	19	10	32
aa8c9462d7078670d920de2bacb6ed81	d__Bacteria; p__Methylomirabilota; c__Methylomirabilia; o__Rokubacteriales; f__WX65; g__WX65; s__uncultured_bacterium	4	0	6	31	4	0	0	6	16	0
40cde2f44390f1ce9af81056f637b3b8	d__Bacteria; p__Methylomirabilota; c__Methylomirabilia; o__Rokubacteriales; f__WX65; g__WX65; s__uncultured_bacterium	31	41	34	67	12	12	49	33	46	0
545c06180216fa114a33a73c20dc1e55	d__Bacteria; p__Methylomirabilota; c__Methylomirabilia; o__Rokubacteriales; f__WX65; g__WX65; s__uncultured_bacterium	31	22	51	71	0	0	45	15	14	0
4319f95860de453205269e54d1dc7c59	d__Bacteria; p__Methylomirabilota; c__Methylomirabilia; o__Rokubacteriales; f__WX65; g__WX65; s__uncultured_bacterium	12	0	6	0	12	0	0	0	10	15
7dc71e72358f5d62b9568360317f00ae	d__Bacteria; p__Methylomirabilota; c__Methylomirabilia; o__Rokubacteriales; f__WX65; g__WX65; s__uncultured_bacterium	0	16	0	19	12	0	17	22	11	0
3b7f8d6739816fcbed9c933a4e8f2880	d__Bacteria; p__Methylomirabilota; c__Methylomirabilia; o__Rokubacteriales; f__WX65; g__WX65; s__uncultured_bacterium	0	0	15	29	22	30	0	14	16	0
1eefe881ebda11ea572b8453ecda77b8	d__Bacteria; p__Methylomirabilota; c__Methylomirabilia; o__Rokubacteriales; f__WX65; g__WX65; s__uncultured_bacterium	0	42	56	15	44	5	11	3	13	0
43e8d4d1a2e9e55151230ce257c1aa8b	d__Bacteria; p__Methylomirabilota; c__Methylomirabilia; o__Rokubacteriales; f__WX65; g__WX65; s__uncultured_bacterium	0	6	1	17	9	17	0	0	1	0
e17e103164cea82ac4144dfeeccd4bfa	d__Bacteria; p__Methylomirabilota; c__Methylomirabilia; o__Rokubacteriales; f__WX65; g__WX65; s__uncultured_bacterium	12	0	0	15	0	19	18	38	22	0
526b3c028a10c2aa8cd27ffa9dc860d5	d__Bacteria; p__Methylomirabilota; c__Methylomirabilia; o__Rokubacteriales; f__WX65; g__WX65; s__uncultured_bacterium	0	18	26	23	6	11	6	11	9	7
7b39b03c67e5964650a2ec38a00e7246	d__Bacteria; p__Methylomirabilota; c__Methylomirabilia; o__Rokubacteriales; f__WX65; g__WX65; s__uncultured_bacterium	17	0	16	20	0	0	0	0	0	0
adf54ec03b3ae1a65da94382c5cc4052	d__Bacteria; p__Methylomirabilota; c__Methylomirabilia; o__Rokubacteriales; f__WX65; g__WX65; s__uncultured_bacterium	0	36	0	34	0	32	74	41	32	0
4d219e9ef24f51d1828625622d683445	d__Bacteria; p__Methylomirabilota; c__Methylomirabilia; o__Rokubacteriales; f__WX65; g__WX65; s__uncultured_bacterium	21	15	14	48	0	24	24	24	16	0
1be9a83e5857a2053307c5f248f4bdda	d__Bacteria; p__Methylomirabilota; c__Methylomirabilia; o__Rokubacteriales; f__WX65; g__WX65; s__uncultured_bacterium	19	0	0	0	0	0	22	14	0	0
7cca166147b762432094593ae865eabf	d__Bacteria; p__Methylomirabilota; c__Methylomirabilia; o__Rokubacteriales; f__WX65; g__WX65; s__uncultured_bacterium	0	0	0	0	0	64	0	0	8	0
0ebf15ce17fa4f0e63bd448be3b0325c	d__Bacteria; p__Methylomirabilota; c__Methylomirabilia; o__Rokubacteriales; f__WX65; g__WX65; s__uncultured_bacterium	6	21	4	25	0	0	18	0	14	0
a96504930d1e81a9ec10d628fd6f4df4	d__Bacteria; p__Methylomirabilota; c__Methylomirabilia; o__Rokubacteriales; f__WX65; g__WX65; s__uncultured_bacterium	0	53	21	18	0	26	13	0	30	0
0bef2ace971e9d201f9693d7c0fe2e8b	d__Bacteria; p__Methylomirabilota; c__Methylomirabilia; o__Rokubacteriales; f__WX65; g__WX65; s__uncultured_bacterium	38	21	27	69	17	27	46	36	34	0
4126e8f892ca6c16179996209a213537	d__Bacteria; p__Methylomirabilota; c__Methylomirabilia; o__Rokubacteriales; f__WX65; g__WX65; s__uncultured_bacterium	0	0	0	0	0	57	0	0	0	0
8a219bb1672fab20866914304cd4c155	d__Bacteria; p__Methylomirabilota; c__Methylomirabilia; o__Rokubacteriales; f__WX65; g__WX65; s__uncultured_bacterium	6	3	2	16	1	0	5	6	5	0
33fca88d52e4c8d089823791c86d570e	d__Bacteria; p__Methylomirabilota; c__Methylomirabilia; o__Rokubacteriales; f__WX65; g__WX65; s__uncultured_bacterium	78	101	38	47	26	55	69	55	40	40
ba5595a37a1e4635818f0e4868b7ddb1	d__Bacteria; p__Methylomirabilota; c__Methylomirabilia; o__Rokubacteriales; f__WX65; g__WX65; s__uncultured_bacterium	0	12	9	12	13	0	0	0	19	0
7460c289a32beadd39986e89a020e539	d__Bacteria; p__Myxococcota; c__bacteriap25; o__bacteriap25; f__bacteriap25; g__bacteriap25	18	0	10	0	17	54	17	0	23	0
1727e72a25923168c990f5e7cd88272c	d__Bacteria; p__Myxococcota; c__bacteriap25; o__bacteriap25; f__bacteriap25; g__bacteriap25	0	34	0	0	0	0	0	0	0	51
1bc1c46dc6066cf3076a39af071ca41b	d__Bacteria; p__Myxococcota; c__bacteriap25; o__bacteriap25; f__bacteriap25; g__bacteriap25	0	0	9	14	0	0	16	0	0	0
a043b0158be09d87f9f24cfab9621c05	d__Bacteria; p__Myxococcota; c__bacteriap25; o__bacteriap25; f__bacteriap25; g__bacteriap25	0	24	0	0	0	0	32	29	9	0
1c010509d3aac285657bdede69e87408	d__Bacteria; p__Myxococcota; c__bacteriap25; o__bacteriap25; f__bacteriap25; g__bacteriap25	0	0	23	41	46	0	0	0	0	0
2f04f33b7f11802a07dd8bd260dd04be	d__Bacteria; p__Myxococcota; c__bacteriap25; o__bacteriap25; f__bacteriap25; g__bacteriap25; s__metagenome	17	0	0	12	13	11	41	41	18	0
5804d09c283918280141edd44457e9fa	d__Bacteria; p__Myxococcota; c__bacteriap25; o__bacteriap25; f__bacteriap25; g__bacteriap25; s__metagenome	17	0	27	27	17	30	12	29	17	0
fd3fdf3126c13532584d97d0c7ea0c58	d__Bacteria; p__Myxococcota; c__bacteriap25; o__bacteriap25; f__bacteriap25; g__bacteriap25; s__metagenome	6	16	34	16	10	6	0	23	17	0
cbab13d04800396872c5181734a5a1f7	d__Bacteria; p__Myxococcota; c__bacteriap25; o__bacteriap25; f__bacteriap25; g__bacteriap25; s__metagenome	19	25	15	17	20	0	0	19	0	0
0e7f06e90ca83bd37072b39c02811be0	d__Bacteria; p__Myxococcota; c__bacteriap25; o__bacteriap25; f__bacteriap25; g__bacteriap25; s__metagenome	0	0	14	17	0	0	14	24	13	0
7262c045a149ed690a5caca1c1995d60	d__Bacteria; p__Myxococcota; c__bacteriap25; o__bacteriap25; f__bacteriap25; g__bacteriap25; s__metagenome	9	0	41	13	9	8	8	32	31	0
7b9ce915c8d351cb33b8f2e1ba328b43	d__Bacteria; p__Myxococcota; c__bacteriap25; o__bacteriap25; f__bacteriap25; g__bacteriap25; s__metagenome	14	0	11	20	25	0	59	29	6	0
fde0988d7a93e07ef74dd04727f38969	d__Bacteria; p__Myxococcota; c__bacteriap25; o__bacteriap25; f__bacteriap25; g__bacteriap25; s__metagenome	0	0	10	33	0	0	0	0	10	0
e19b60c4cccea1c24ec2d39e5498b34f	d__Bacteria; p__Myxococcota; c__bacteriap25; o__bacteriap25; f__bacteriap25; g__bacteriap25; s__uncultured_Syntrophobacterales	9	0	6	5	12	0	14	21	0	0
753e0cb461ee2df5191b52ec85220ded	d__Bacteria; p__Myxococcota; c__Myxococcia; o__Myxococcales; f__Anaeromyxobacteraceae; g__Anaeromyxobacter	21	0	24	10	0	19	6	15	0	0
421cc000e00439063d9c9beeb1baf7f9	d__Bacteria; p__Myxococcota; c__Myxococcia; o__Myxococcales; f__Anaeromyxobacteraceae; g__Anaeromyxobacter	0	0	17	0	0	31	0	0	0	0
e7d249a2f09767fab1e3f758985c17c1	d__Bacteria; p__Myxococcota; c__Myxococcia; o__Myxococcales; f__Anaeromyxobacteraceae; g__Anaeromyxobacter	56	0	13	47	13	64	87	27	4	16
e12fe69a9a92c5355666f63c07e71f98	d__Bacteria; p__Myxococcota; c__Myxococcia; o__Myxococcales; f__Anaeromyxobacteraceae; g__Anaeromyxobacter; s__uncultured_bacterium	0	0	0	0	0	55	0	0	0	0
4bd0b1d7698395b5fb3a05f60f7fee85	d__Bacteria; p__Myxococcota; c__Myxococcia; o__Myxococcales; f__Anaeromyxobacteraceae; g__Anaeromyxobacter; s__uncultured_bacterium	0	0	12	0	54	0	0	0	0	23
ccafb1c9870b5284882125d51dc36fb7	d__Bacteria; p__Myxococcota; c__Myxococcia; o__Myxococcales; f__Anaeromyxobacteraceae; g__Anaeromyxobacter; s__uncultured_bacterium	11	0	14	14	0	0	9	4	0	0
f8d0700b4025218b722373ab457baef3	d__Bacteria; p__Myxococcota; c__Myxococcia; o__Myxococcales; f__Anaeromyxobacteraceae; g__Anaeromyxobacter; s__uncultured_bacterium	95	92	143	143	190	153	190	126	83	0
2c9e4c01c3b3d100fc3372f10e3219a6	d__Bacteria; p__Myxococcota; c__Myxococcia; o__Myxococcales; f__Anaeromyxobacteraceae; g__Anaeromyxobacter; s__uncultured_bacterium	16	59	21	13	65	31	18	31	45	25
707fcb5f52862d00c8ce7129210aa572	d__Bacteria; p__Myxococcota; c__Myxococcia; o__Myxococcales; f__Anaeromyxobacteraceae; g__Anaeromyxobacter; s__uncultured_bacterium	24	0	40	14	0	0	7	18	23	0
656e0cfcf49aa3daa88269ec637822d0	d__Bacteria; p__Myxococcota; c__Myxococcia; o__Myxococcales; f__Anaeromyxobacteraceae; g__Anaeromyxobacter; s__uncultured_bacterium	48	0	20	25	0	129	38	29	15	24
3c0fd868e50b91f222c78f55d88b1a30	d__Bacteria; p__Myxococcota; c__Myxococcia; o__Myxococcales; f__Anaeromyxobacteraceae; g__Anaeromyxobacter; s__uncultured_bacterium	57	30	14	34	35	47	25	13	35	33
2aa5dc24570762aa0f2d1ec4508d3a24	d__Bacteria; p__Myxococcota; c__Myxococcia; o__Myxococcales; f__Myxococcaceae	17	0	17	0	0	0	0	7	11	0
0c0a564d1e78488e698ae524c4953073	d__Bacteria; p__Myxococcota; c__Myxococcia; o__Myxococcales; f__Myxococcaceae	41	0	9	0	48	37	19	54	35	33
68c3dccd5643ff762226a4fa584c1c10	d__Bacteria; p__Myxococcota; c__Myxococcia; o__Myxococcales; f__Myxococcaceae	16	0	9	21	14	27	25	0	14	0
a906db985ba246bb4336c142e14bf445	d__Bacteria; p__Myxococcota; c__Myxococcia; o__Myxococcales; f__Myxococcaceae	33	0	23	14	0	0	5	15	32	14
103c8aeb102fa6459076a2e7741f3dd6	d__Bacteria; p__Myxococcota; c__Myxococcia; o__Myxococcales; f__Myxococcaceae; g__P3OB-42; s__uncultured_Cystobacterineae	19	0	0	0	0	18	13	0	0	0
6126d3d8f93a4562917924b0e214c63f	d__Bacteria; p__Myxococcota; c__Myxococcia; o__Myxococcales; f__Myxococcaceae; g__uncultured	10	19	0	0	13	0	8	17	0	0
a2e818d04c05bac5202d4c3de5aea9ef	d__Bacteria; p__Myxococcota; c__Myxococcia; o__Myxococcales; f__Myxococcaceae; g__uncultured; s__metagenome	0	0	6	16	0	20	9	0	25	21
ab7dff985527326569bd13f850d712af	d__Bacteria; p__Myxococcota; c__Polyangia; o__Haliangiales; f__Haliangiaceae; g__Haliangium	0	0	0	0	0	0	40	25	0	0
c856bacea62eb8d54f9bfdeb1cb51181	d__Bacteria; p__Myxococcota; c__Polyangia; o__Haliangiales; f__Haliangiaceae; g__Haliangium	13	20	0	16	28	0	26	0	0	0
d315501f5325c6f651049ab9a48b95c2	d__Bacteria; p__Myxococcota; c__Polyangia; o__Haliangiales; f__Haliangiaceae; g__Haliangium	0	0	0	0	34	49	0	38	43	50
c01edb412401fd4f301563bc1876a4c0	d__Bacteria; p__Myxococcota; c__Polyangia; o__Haliangiales; f__Haliangiaceae; g__Haliangium	7	0	17	12	7	6	7	0	20	2
bd9a80290025ce541469f34c7cf9277b	d__Bacteria; p__Myxococcota; c__Polyangia; o__Haliangiales; f__Haliangiaceae; g__Haliangium	0	2	4	0	24	0	0	6	0	100
0e592004425e06e86a49e88d776ef340	d__Bacteria; p__Myxococcota; c__Polyangia; o__Haliangiales; f__Haliangiaceae; g__Haliangium	0	0	0	0	0	29	41	0	0	59
ba1ba7e29301139e71877646b8f72a21	d__Bacteria; p__Myxococcota; c__Polyangia; o__Haliangiales; f__Haliangiaceae; g__Haliangium	0	11	0	11	0	0	3	0	20	0
9472a9abcd6e8f72a83649fa55131fcb	d__Bacteria; p__Myxococcota; c__Polyangia; o__Haliangiales; f__Haliangiaceae; g__Haliangium	0	0	0	0	0	49	19	0	10	0
fe55444b3acab058e8c5c0aad31ba6ad	d__Bacteria; p__Myxococcota; c__Polyangia; o__Haliangiales; f__Haliangiaceae; g__Haliangium	0	0	0	0	0	0	0	139	0	47
fd6c002561beda48285c07525672d072	d__Bacteria; p__Myxococcota; c__Polyangia; o__Haliangiales; f__Haliangiaceae; g__Haliangium; s__uncultured_Haliangium	0	0	10	13	0	0	17	0	6	0
bf98a0314f1b167e35afd91504cc926c	d__Bacteria; p__Myxococcota; c__Polyangia; o__Haliangiales; f__Haliangiaceae; g__Haliangium; s__uncultured_Haliangium	0	0	14	0	9	0	12	0	17	0
ecc69de0acaca6d70e0c068887c7f306	d__Bacteria; p__Myxococcota; c__Polyangia; o__Haliangiales; f__Haliangiaceae; g__Haliangium; s__uncultured_Haliangium	0	0	6	0	28	0	25	0	12	0
717c7f304201710715d728de16be3880	d__Bacteria; p__Myxococcota; c__Polyangia; o__Haliangiales; f__Haliangiaceae; g__Haliangium; s__uncultured_Myxococcales	25	0	8	0	24	0	13	8	23	55
d2f8395b1074a3ff471575a9482a00f3	d__Bacteria; p__Myxococcota; c__Polyangia; o__Haliangiales; f__Haliangiaceae; g__Haliangium; s__uncultured_Myxococcales	0	0	15	0	0	0	11	0	27	0
7bab1ba72024bbe73d2e026c307c8e6c	d__Bacteria; p__Myxococcota; c__Polyangia; o__Haliangiales; f__Haliangiaceae; g__Haliangium; s__uncultured_Myxococcales	14	34	0	16	25	0	12	0	7	0
f0e553ecefa06933ddbbd979bba49988	d__Bacteria; p__Myxococcota; c__Polyangia; o__Polyangiales; f__Phaselicystidaceae; g__Phaselicystis; s__uncultured_Polyangiaceae	34	0	19	19	19	33	11	27	32	36
e1915ded8c3b455402f33dbc63a20e32	d__Bacteria; p__Myxococcota; c__Polyangia; o__Polyangiales; f__Polyangiaceae	0	0	7	0	0	0	0	0	0	71
d97e1f5c48088dd3865ce26409374b4b	d__Bacteria; p__Myxococcota; c__Polyangia; o__Polyangiales; f__Polyangiaceae; g__Pajaroellobacter	17	15	24	0	0	34	16	22	0	56
13cb7ea5faa1ad66f60eb1773afe61fb	d__Bacteria; p__Myxococcota; c__Polyangia; o__Polyangiales; f__Polyangiaceae; g__Pajaroellobacter	0	0	0	11	0	18	17	24	0	0
ec92d433c1807e24d3c80b37b991704f	d__Bacteria; p__Myxococcota; c__Polyangia; o__Polyangiales; f__Polyangiaceae; g__uncultured	0	8	0	0	0	0	19	0	21	0
7dc8d12dfa53599497fc346feff178df	d__Bacteria; p__NB1-j; c__NB1-j; o__NB1-j; f__NB1-j; g__NB1-j	16	3	12	19	2	8	29	20	8	0
4549c584816a1b3a3f170901184dfdf5	d__Bacteria; p__NB1-j; c__NB1-j; o__NB1-j; f__NB1-j; g__NB1-j	44	33	79	72	33	0	66	47	34	0
79036ca95bb255c7c3eb7d836568832b	d__Bacteria; p__NB1-j; c__NB1-j; o__NB1-j; f__NB1-j; g__NB1-j	18	48	14	21	54	0	54	19	8	0
b0d33c136e0d7a65b3ea6b4142ceecf4	d__Bacteria; p__NB1-j; c__NB1-j; o__NB1-j; f__NB1-j; g__NB1-j	25	29	14	9	18	0	12	10	6	0
ddd89e56c0a2e432b344259616411ece	d__Bacteria; p__NB1-j; c__NB1-j; o__NB1-j; f__NB1-j; g__NB1-j	50	93	79	73	128	73	111	91	38	0
4b6154ddf7bdfb08f73edcb3191ccb5f	d__Bacteria; p__NB1-j; c__NB1-j; o__NB1-j; f__NB1-j; g__NB1-j	0	39	15	13	45	39	11	11	16	9
013658f546e4bf145fe0f4c973389d31	d__Bacteria; p__NB1-j; c__NB1-j; o__NB1-j; f__NB1-j; g__NB1-j	0	34	6	0	15	11	0	0	0	0
70ca3f59154f801e44653e0c5dcad82b	d__Bacteria; p__NB1-j; c__NB1-j; o__NB1-j; f__NB1-j; g__NB1-j	0	0	0	0	0	18	22	17	0	0
1a4c24c635f163e2c4e25395e2594a00	d__Bacteria; p__NB1-j; c__NB1-j; o__NB1-j; f__NB1-j; g__NB1-j	0	0	29	30	30	0	0	0	0	0
6596e3a768f86a13a6a6263a87be52f0	d__Bacteria; p__NB1-j; c__NB1-j; o__NB1-j; f__NB1-j; g__NB1-j	0	38	45	39	29	66	63	0	28	0
8b916ca1b8163c45db41f7abe72a8883	d__Bacteria; p__NB1-j; c__NB1-j; o__NB1-j; f__NB1-j; g__NB1-j	0	9	0	0	11	14	25	11	11	0
ba18324d1514742375ea6c30bc0284f3	d__Bacteria; p__NB1-j; c__NB1-j; o__NB1-j; f__NB1-j; g__NB1-j	0	23	6	3	7	27	28	15	0	0
01a6db2cc355100455a1f4d0c02e59e2	d__Bacteria; p__NB1-j; c__NB1-j; o__NB1-j; f__NB1-j; g__NB1-j	0	4	0	18	19	12	12	0	0	0
5f174b065c77b4d182e1d50f9c4e9863	d__Bacteria; p__NB1-j; c__NB1-j; o__NB1-j; f__NB1-j; g__NB1-j	0	0	0	0	0	24	0	17	0	47
e6242fcaa894ad502ba24878e00e6376	d__Bacteria; p__NB1-j; c__NB1-j; o__NB1-j; f__NB1-j; g__NB1-j	13	0	0	11	0	0	17	17	0	0
68513d96cf510eb4ea0224cb64ffc493	d__Bacteria; p__NB1-j; c__NB1-j; o__NB1-j; f__NB1-j; g__NB1-j	0	9	0	0	0	11	21	0	19	0
503ee714406ee7fd030be070918062bf	d__Bacteria; p__NB1-j; c__NB1-j; o__NB1-j; f__NB1-j; g__NB1-j	27	51	50	53	46	45	106	53	30	0
ff7b8aa0aa486da395e4fdf7d4430ed6	d__Bacteria; p__NB1-j; c__NB1-j; o__NB1-j; f__NB1-j; g__NB1-j	18	98	48	59	92	33	61	40	38	27
55f128400916b90129fdde9c5452f898	d__Bacteria; p__NB1-j; c__NB1-j; o__NB1-j; f__NB1-j; g__NB1-j	27	35	27	50	33	0	0	19	26	0
f0a15d4639e535d58b7a8eae3c50b408	d__Bacteria; p__NB1-j; c__NB1-j; o__NB1-j; f__NB1-j; g__NB1-j	0	0	23	25	9	50	23	22	0	0
e087659feb01e2ff35077ebafb00408c	d__Bacteria; p__NB1-j; c__NB1-j; o__NB1-j; f__NB1-j; g__NB1-j	73	51	36	42	44	43	60	33	43	0
aa2ead9d1b8f58487964fa43ae475605	d__Bacteria; p__NB1-j; c__NB1-j; o__NB1-j; f__NB1-j; g__NB1-j	0	0	11	19	13	0	18	11	0	0
4a59a605a80406b0f2138e6566ad670f	d__Bacteria; p__NB1-j; c__NB1-j; o__NB1-j; f__NB1-j; g__NB1-j	0	25	11	7	0	0	0	11	0	0
c3f45d40a4f4106557f3c0d4f9c4e460	d__Bacteria; p__NB1-j; c__NB1-j; o__NB1-j; f__NB1-j; g__NB1-j	0	0	0	0	21	39	19	0	0	0
1e0d2483856c4561b42fe021131bdf28	d__Bacteria; p__NB1-j; c__NB1-j; o__NB1-j; f__NB1-j; g__NB1-j	0	15	12	5	13	19	12	8	0	0
0f920260d2c7e5a3cf8985361b4610f8	d__Bacteria; p__NB1-j; c__NB1-j; o__NB1-j; f__NB1-j; g__NB1-j; s__metagenome	0	8	9	9	13	0	12	15	0	0
38fc75552de3f9fd5ea959935f791608	d__Bacteria; p__NB1-j; c__NB1-j; o__NB1-j; f__NB1-j; g__NB1-j; s__uncultured_bacterium	0	17	8	5	0	10	22	0	0	0
78afaea711c418be821baf61ef8131f8	d__Bacteria; p__NB1-j; c__NB1-j; o__NB1-j; f__NB1-j; g__NB1-j; s__uncultured_bacterium	9	12	9	25	18	0	25	15	0	0
c8da217ab65e16a8e0d3622faf734f9a	d__Bacteria; p__NB1-j; c__NB1-j; o__NB1-j; f__NB1-j; g__NB1-j; s__uncultured_Desulfoglaeba	0	0	0	0	23	0	46	0	0	0
c8fe2d2a0b66142d7098c8007c202347	d__Bacteria; p__NB1-j; c__NB1-j; o__NB1-j; f__NB1-j; g__NB1-j; s__uncultured_Desulfoglaeba	0	0	24	28	0	0	0	0	0	0
192b7c80fcf3763bf195266dbfb68039	d__Bacteria; p__NB1-j; c__NB1-j; o__NB1-j; f__NB1-j; g__NB1-j; s__uncultured_Desulfoglaeba	0	0	0	19	24	0	21	0	0	0
362296691a84b185b935ddea5fb76c85	d__Bacteria; p__NB1-j; c__NB1-j; o__NB1-j; f__NB1-j; g__NB1-j; s__uncultured_Desulfoglaeba	0	6	0	0	18	0	0	0	0	36
3d46a223e37550d3fc198dcf634533f4	d__Bacteria; p__NB1-j; c__NB1-j; o__NB1-j; f__NB1-j; g__NB1-j; s__uncultured_Desulfoglaeba	44	15	37	37	38	47	49	57	35	0
80ae8e91c76697875252952a193c6245	d__Bacteria; p__NB1-j; c__NB1-j; o__NB1-j; f__NB1-j; g__NB1-j; s__uncultured_Myxococcales	10	8	0	0	19	22	0	17	0	19
93a9ee2f8db7758c3d6159eb5fb11618	d__Bacteria; p__NB1-j; c__NB1-j; o__NB1-j; f__NB1-j; g__NB1-j; s__uncultured_Myxococcales	11	20	21	28	22	36	22	14	11	0
27fe1c59afd69a7787ccf837a4ddbddd	d__Bacteria; p__NB1-j; c__NB1-j; o__NB1-j; f__NB1-j; g__NB1-j; s__uncultured_soil	17	0	16	20	35	35	22	29	14	0
9833553d8e89406203ab46ea1e5fadde	d__Bacteria; p__NB1-j; c__NB1-j; o__NB1-j; f__NB1-j; g__NB1-j; s__uncultured_soil	19	13	23	0	47	49	36	44	25	45
eac5751bfbdc962ac788172ac6ae5c67	d__Bacteria; p__Nitrospinota; c__P9X2b3D02; o__P9X2b3D02; f__P9X2b3D02; g__P9X2b3D02; s__uncultured_prokaryote	30	0	16	28	0	22	42	0	10	0
b8b1bc3bfab4a1fe2384da97f6f53104	d__Bacteria; p__Nitrospirota; c__4-29-1; o__4-29-1; f__4-29-1; g__4-29-1	0	0	32	34	0	0	68	46	26	0
0da3641a04f3638fff084d1bae90987f	d__Bacteria; p__Nitrospirota; c__4-29-1; o__4-29-1; f__4-29-1; g__4-29-1	32	0	43	32	27	0	125	51	25	0
a5cbf4b1038bd21b587ac3f4e7584008	d__Bacteria; p__Nitrospirota; c__4-29-1; o__4-29-1; f__4-29-1; g__4-29-1	43	31	15	15	73	27	30	37	6	0
f46a02ce3e0b56408ebbcaedc66198ad	d__Bacteria; p__Nitrospirota; c__4-29-1; o__4-29-1; f__4-29-1; g__4-29-1	26	72	10	0	87	31	27	12	11	0
fc87d5f9774b4e4084a75b8dea018d9b	d__Bacteria; p__Nitrospirota; c__4-29-1; o__4-29-1; f__4-29-1; g__4-29-1	45	0	0	0	0	0	0	38	0	0
3eb6a370b2d738f3b1c2993d6ee8e373	d__Bacteria; p__Nitrospirota; c__4-29-1; o__4-29-1; f__4-29-1; g__4-29-1	1	3	7	4	12	7	10	4	7	0
d4291d385e78a95c3c442d99f1df14e6	d__Bacteria; p__Nitrospirota; c__4-29-1; o__4-29-1; f__4-29-1; g__4-29-1; s__uncultured_Nitrospirae	0	0	14	15	0	0	37	0	0	47
635d7e2fc787f2d9ee1860c00ddd9f39	d__Bacteria; p__Nitrospirota; c__4-29-1; o__4-29-1; f__4-29-1; g__4-29-1; s__uncultured_prokaryote	39	15	38	34	104	54	88	36	35	0
b53cf07ae69a1936099a89e9eb1adc4d	d__Bacteria; p__Nitrospirota; c__4-29-1; o__4-29-1; f__4-29-1; g__4-29-1; s__uncultured_prokaryote	12	0	17	9	8	12	18	7	1	26
722f01db39c026904879f5eaf5f396ab	d__Bacteria; p__Nitrospirota; c__4-29-1; o__4-29-1; f__4-29-1; g__4-29-1; s__uncultured_prokaryote	6	0	0	0	30	22	74	24	0	0
c1c0ccedee9512463847766400f3cfb7	d__Bacteria; p__Nitrospirota; c__4-29-1; o__4-29-1; f__4-29-1; g__4-29-1; s__uncultured_prokaryote	0	0	0	0	0	0	34	19	0	0
c6ba0a925b976fff3329fd4652c09084	d__Bacteria; p__Nitrospirota; c__4-29-1; o__4-29-1; f__4-29-1; g__4-29-1; s__uncultured_prokaryote	34	18	21	0	42	0	0	0	34	0
4a4d0e8fea6c317434bca3d0e8f55881	d__Bacteria; p__Nitrospirota; c__Leptospirillia; o__Leptospirillales; f__Leptospirillaceae; g__Leptospirillum; s__Nitrospirae_bacterium	51	0	38	39	0	0	61	26	15	0
c03b8daf88d9cc9ec0e101601066fc67	d__Bacteria; p__Nitrospirota; c__Leptospirillia; o__Leptospirillales; f__Leptospirillaceae; g__Leptospirillum; s__uncultured_bacterium	16	0	13	9	0	0	20	7	8	0
73b76fccd7f14a91911e731ffd004489	d__Bacteria; p__Nitrospirota; c__Nitrospiria; o__Nitrospirales; f__Nitrospiraceae; g__Nitrospira	11	25	18	9	38	20	27	17	12	0
ac725c99331ff268552df40e7ce2c20e	d__Bacteria; p__Nitrospirota; c__Nitrospiria; o__Nitrospirales; f__Nitrospiraceae; g__Nitrospira	24	0	0	0	59	30	14	0	0	29
b85e5883cd994f35b7e3d8d32c47738c	d__Bacteria; p__Nitrospirota; c__Nitrospiria; o__Nitrospirales; f__Nitrospiraceae; g__Nitrospira	0	4	10	9	0	0	24	0	13	0
a645637dd8f2fa51921e219ac42f78f5	d__Bacteria; p__Nitrospirota; c__Nitrospiria; o__Nitrospirales; f__Nitrospiraceae; g__Nitrospira	0	0	0	0	0	42	25	0	0	0
e40cc9ea3e9ec4c2a1aea01f47c8619a	d__Bacteria; p__Nitrospirota; c__Nitrospiria; o__Nitrospirales; f__Nitrospiraceae; g__Nitrospira	9	0	0	0	0	16	40	0	0	0
80e930830873fefa53ce55b04f28406b	d__Bacteria; p__Nitrospirota; c__Nitrospiria; o__Nitrospirales; f__Nitrospiraceae; g__Nitrospira	12	10	0	0	46	13	64	28	0	0
4a5286dcc6135d9c6dfd7600eafb8838	d__Bacteria; p__Nitrospirota; c__Nitrospiria; o__Nitrospirales; f__Nitrospiraceae; g__Nitrospira	27	9	24	27	20	30	8	7	39	0
72d78ad803e3cfc73fca6825e5fcddc1	d__Bacteria; p__Nitrospirota; c__Nitrospiria; o__Nitrospirales; f__Nitrospiraceae; g__Nitrospira	52	85	49	29	133	151	71	40	38	74
f269cd5d93d10a598bb8583cb1b721aa	d__Bacteria; p__Nitrospirota; c__Nitrospiria; o__Nitrospirales; f__Nitrospiraceae; g__Nitrospira; s__uncultured_Green	8	15	41	25	27	16	36	0	26	11
f2f9fd0656ed675c75ddf551bbde8571	d__Bacteria; p__Nitrospirota; c__Nitrospiria; o__Nitrospirales; f__Nitrospiraceae; g__Nitrospira; s__uncultured_Green	0	23	42	16	36	18	15	0	14	29
9b83ad72ccb9b7c137567b92faf1260b	d__Bacteria; p__Nitrospirota; c__Nitrospiria; o__Nitrospirales; f__Nitrospiraceae; g__Nitrospira; s__uncultured_Green	0	44	23	17	39	56	14	0	27	0
29ad31ac4000ce151ab6ec506b2b33ba	d__Bacteria; p__Nitrospirota; c__Thermodesulfovibrionia	21	0	0	7	0	0	13	12	4	0
17f45b9349fbcfc1824f480a273e8c7b	d__Bacteria; p__Nitrospirota; c__Thermodesulfovibrionia; o__uncultured; f__uncultured; g__uncultured	19	66	22	15	34	10	9	31	15	4
2c2388806324895e26e2844927ccf73a	d__Bacteria; p__Nitrospirota; c__Thermodesulfovibrionia; o__uncultured; f__uncultured; g__uncultured	103	247	134	98	259	93	273	198	118	42
b449d468b45423c55b081b680d6eff50	d__Bacteria; p__Nitrospirota; c__Thermodesulfovibrionia; o__uncultured; f__uncultured; g__uncultured	58	5	17	11	36	191	25	19	46	22
54779a021ee20129f79b73ed6e8e1e25	d__Bacteria; p__Nitrospirota; c__Thermodesulfovibrionia; o__uncultured; f__uncultured; g__uncultured	0	0	10	17	10	0	31	0	0	0
728c42f1b3afb5f2c34f8a34495b51b4	d__Bacteria; p__Nitrospirota; c__Thermodesulfovibrionia; o__uncultured; f__uncultured; g__uncultured	74	21	63	35	47	25	55	58	36	7
9f987265386c68c291ad595bf10fc7ed	d__Bacteria; p__Nitrospirota; c__Thermodesulfovibrionia; o__uncultured; f__uncultured; g__uncultured	0	0	15	6	0	49	0	17	13	0
0abd7b90f0a4ee496223d3b3a47cad5d	d__Bacteria; p__Nitrospirota; c__Thermodesulfovibrionia; o__uncultured; f__uncultured; g__uncultured	20	0	19	0	25	0	0	0	18	0
0e337efd2171af6a82e5d169c5d29c7f	d__Bacteria; p__Nitrospirota; c__Thermodesulfovibrionia; o__uncultured; f__uncultured; g__uncultured; s__uncultured_bacterium	11	0	0	0	45	29	23	0	9	7
c6ceb20e5631072375694ec8452f39df	d__Bacteria; p__Nitrospirota; c__Thermodesulfovibrionia; o__uncultured; f__uncultured; g__uncultured; s__uncultured_bacterium	15	8	14	12	0	16	15	14	7	0
48c5111dde678c56713df8dc38e222cc	d__Bacteria; p__Nitrospirota; c__Thermodesulfovibrionia; o__uncultured; f__uncultured; g__uncultured; s__uncultured_bacterium	61	25	65	115	23	26	110	114	7	6
d61118738f7184d95043da3f0cc4ff90	d__Bacteria; p__Nitrospirota; c__Thermodesulfovibrionia; o__uncultured; f__uncultured; g__uncultured; s__uncultured_bacterium	21	3	16	28	11	8	49	38	13	0
a26780f39a5ed7063fc35590afd2bf69	d__Bacteria; p__Nitrospirota; c__Thermodesulfovibrionia; o__uncultured; f__uncultured; g__uncultured; s__uncultured_Sphingobacteriales	0	18	38	18	36	0	32	0	0	27
01cdb851574e0a9f40d7350cdd3c6815	d__Bacteria; p__Nitrospirota; c__Thermodesulfovibrionia; o__uncultured; f__uncultured; g__uncultured; s__uncultured_Sphingobacteriales	33	0	0	0	0	45	0	24	33	0
cdbc9cd9dc7f8eb7b23df3cd8cfb2747	d__Bacteria; p__Planctomycetota	0	0	12	0	14	0	29	0	5	0
154db7bb364773afdb826494c6ad87cf	d__Bacteria; p__Planctomycetota	0	10	0	3	16	13	26	22	0	0
0992d4754aa400d58b22aeab2d265226	d__Bacteria; p__Planctomycetota; c__OM190; o__OM190; f__OM190; g__OM190	0	0	4	0	0	14	18	13	10	0
95613e22d39c40be2bc7d8135be1666c	d__Bacteria; p__Planctomycetota; c__OM190; o__OM190; f__OM190; g__OM190; s__planctomycete_A-2	14	7	9	0	0	0	7	11	0	0
ab1da02308159328140a8b671a030575	d__Bacteria; p__Planctomycetota; c__OM190; o__OM190; f__OM190; g__OM190; s__uncultured_bacterium	0	0	4	0	0	0	25	0	12	0
0f0f4d142347fb0a3229b82af9e9a80a	d__Bacteria; p__Planctomycetota; c__OM190; o__OM190; f__OM190; g__OM190; s__uncultured_bacterium	18	0	0	0	0	34	16	0	0	0
d9f204b22fa182ab3e99092c6488492e	d__Bacteria; p__Planctomycetota; c__OM190; o__OM190; f__OM190; g__OM190; s__uncultured_bacterium	0	9	29	17	25	36	46	7	25	0
172269ebd2ea583b43f323b2fe5ca30b	d__Bacteria; p__Planctomycetota; c__OM190; o__OM190; f__OM190; g__OM190; s__uncultured_bacterium	0	0	4	4	0	9	22	22	0	0
d34fe81e2e04f2a377c11b512e9482f9	d__Bacteria; p__Planctomycetota; c__OM190; o__OM190; f__OM190; g__OM190; s__uncultured_Planctomyces	8	3	6	17	4	0	21	6	4	0
6c6bf967ed0e16ae2a015df64aea3342	d__Bacteria; p__Planctomycetota; c__Phycisphaerae; o__CCM11a; f__CCM11a; g__CCM11a; s__uncultured_bacterium	12	0	0	14	22	0	22	0	0	0
e9f5189a18f19b0c0b88ce9cab4b01bf	d__Bacteria; p__Planctomycetota; c__Phycisphaerae; o__CCM11a; f__CCM11a; g__CCM11a; s__uncultured_bacterium	0	25	0	0	3	25	34	16	0	0
45ebf48c77713b6ac300bf2f0fde9353	d__Bacteria; p__Planctomycetota; c__Phycisphaerae; o__CCM11a; f__CCM11a; g__CCM11a; s__uncultured_bacterium	0	0	32	0	28	0	16	0	27	0
ee038f993bc8dc692334070a8f2eb1af	d__Bacteria; p__Planctomycetota; c__Phycisphaerae; o__mle1-8; f__mle1-8; g__mle1-8; s__uncultured_bacterium	14	0	4	5	7	5	5	12	0	0
5d31de9e60e1dc1824c5cb3e70aa2a86	d__Bacteria; p__Planctomycetota; c__Phycisphaerae; o__mle1-8; f__mle1-8; g__mle1-8; s__uncultured_bacterium	0	0	3	27	0	0	17	0	0	0
7bdd4b89f5ec15d1399c62c629eb6031	d__Bacteria; p__Planctomycetota; c__Phycisphaerae; o__mle1-8; f__mle1-8; g__mle1-8; s__uncultured_bacterium	0	0	6	14	8	0	5	0	29	0
1005dba9d461d7f6129b42d9ea34209b	d__Bacteria; p__Planctomycetota; c__Phycisphaerae; o__mle1-8; f__mle1-8; g__mle1-8; s__uncultured_bacterium	14	0	0	0	12	0	11	21	0	0
0cf178b487befabef68a8555dd662722	d__Bacteria; p__Planctomycetota; c__Phycisphaerae; o__mle1-8; f__mle1-8; g__mle1-8; s__uncultured_Schlesneria	6	6	8	9	21	9	15	14	9	0
40c2e135e0a645808681c191eba8665a	d__Bacteria; p__Planctomycetota; c__Phycisphaerae; o__MSBL9; f__SG8-4; g__SG8-4; s__uncultured_planctomycete	10	12	0	0	7	18	0	0	0	0
ac099098d7de99842856c56fb6b9d3bb	d__Bacteria; p__Planctomycetota; c__Phycisphaerae; o__Phycisphaerales; f__AKAU3564_sediment_group; g__AKAU3564_sediment_group; s__uncultured_bacterium	23	20	0	11	0	0	0	0	0	0
cc7f536d16f1a6f93b2ce116600ba892	d__Bacteria; p__Planctomycetota; c__Phycisphaerae; o__Phycisphaerales; f__Phycisphaeraceae; g__Urania-1B-19_marine_sediment_group	15	0	12	0	12	0	15	8	6	0
a94d279e469a071cc3bfd190b44dd4b1	d__Bacteria; p__Planctomycetota; c__Phycisphaerae; o__Pla1_lineage; f__Pla1_lineage; g__Pla1_lineage	14	14	4	8	9	14	24	17	18	0
d8d3ddcc3b905a840c9cca243de85f7a	d__Bacteria; p__Planctomycetota; c__Phycisphaerae; o__Pla1_lineage; f__Pla1_lineage; g__Pla1_lineage; s__uncultured_bacterium	5	7	0	0	0	0	14	13	9	0
bfb962ada5da61a932602571c298299a	d__Bacteria; p__Planctomycetota; c__Phycisphaerae; o__Pla1_lineage; f__Pla1_lineage; g__Pla1_lineage; s__uncultured_bacterium	11	8	3	1	12	8	16	11	7	0
d1443cecabb449c6a979f707068bad83	d__Bacteria; p__Planctomycetota; c__Phycisphaerae; o__Pla1_lineage; f__Pla1_lineage; g__Pla1_lineage; s__uncultured_bacterium	9	22	12	0	18	0	0	0	10	0
5c37a1478a83aafd97544113244e49bb	d__Bacteria; p__Planctomycetota; c__Phycisphaerae; o__Pla1_lineage; f__Pla1_lineage; g__Pla1_lineage; s__uncultured_bacterium	16	36	9	18	11	0	9	14	14	10
2c359a09449f7e4d0b01b075f628c3a3	d__Bacteria; p__Planctomycetota; c__Phycisphaerae; o__Pla1_lineage; f__Pla1_lineage; g__Pla1_lineage; s__uncultured_bacterium	11	8	0	0	10	11	0	0	11	0
d8c8aa274fa1f47e36886e13370d74ef	d__Bacteria; p__Planctomycetota; c__Phycisphaerae; o__Pla1_lineage; f__Pla1_lineage; g__Pla1_lineage; s__uncultured_bacterium	30	55	24	0	30	33	0	33	25	0
94d300e200c0d883b4dde3ef44a0218e	d__Bacteria; p__Planctomycetota; c__Phycisphaerae; o__Pla1_lineage; f__Pla1_lineage; g__Pla1_lineage; s__uncultured_soil	64	30	42	0	32	32	23	29	54	37
5d8f08b6c47d6f4cf53eb6b7dd34f1a8	d__Bacteria; p__Planctomycetota; c__Phycisphaerae; o__S-70; f__S-70; g__S-70; s__uncultured_bacterium	23	0	0	0	0	17	39	0	0	0
b34671e7b8b66708bbf934fc2a37a414	d__Bacteria; p__Planctomycetota; c__Phycisphaerae; o__S-70; f__S-70; g__S-70; s__uncultured_bacterium	19	0	9	0	0	0	19	19	18	0
7da9c9085e434ce862f92d49c53ccabd	d__Bacteria; p__Planctomycetota; c__Phycisphaerae; o__S-70; f__S-70; g__S-70; s__uncultured_bacterium	0	20	0	21	10	0	0	0	0	0
9ba138a3d5aa6da3662752d586c697a9	d__Bacteria; p__Planctomycetota; c__Phycisphaerae; o__Tepidisphaerales; f__WD2101_soil_group; g__WD2101_soil_group	5	14	13	12	0	9	11	0	9	0
6a5555841c38487d2a6f84c0562c0fbb	d__Bacteria; p__Planctomycetota; c__Phycisphaerae; o__Tepidisphaerales; f__WD2101_soil_group; g__WD2101_soil_group	6	10	16	20	0	0	16	0	27	9
95af3e61443a72a546352a76dc55dcab	d__Bacteria; p__Planctomycetota; c__Phycisphaerae; o__Tepidisphaerales; f__WD2101_soil_group; g__WD2101_soil_group	0	0	15	8	18	0	14	19	11	0
7778685069e1871f371fb4c8af34cc80	d__Bacteria; p__Planctomycetota; c__Phycisphaerae; o__Tepidisphaerales; f__WD2101_soil_group; g__WD2101_soil_group	18	10	0	16	0	27	0	22	0	0
0a6c759e0b3e1ba5464d5433ca48c69e	d__Bacteria; p__Planctomycetota; c__Phycisphaerae; o__Tepidisphaerales; f__WD2101_soil_group; g__WD2101_soil_group	0	29	8	15	39	21	0	21	12	29
a0a4b263610ad6afbb49b08a9c4c6a99	d__Bacteria; p__Planctomycetota; c__Phycisphaerae; o__Tepidisphaerales; f__WD2101_soil_group; g__WD2101_soil_group	0	9	0	0	21	32	0	0	0	0
cdd4bd264db741ce45416148f01d2c9f	d__Bacteria; p__Planctomycetota; c__Phycisphaerae; o__Tepidisphaerales; f__WD2101_soil_group; g__WD2101_soil_group	13	0	14	9	0	0	7	8	0	0
0efe0041f71685d792e466a7b02e1fcb	d__Bacteria; p__Planctomycetota; c__Phycisphaerae; o__Tepidisphaerales; f__WD2101_soil_group; g__WD2101_soil_group	0	37	10	0	0	21	0	0	0	0
d956159b62b7fd0df3a060db59fc328f	d__Bacteria; p__Planctomycetota; c__Phycisphaerae; o__Tepidisphaerales; f__WD2101_soil_group; g__WD2101_soil_group	11	0	0	0	15	0	18	10	8	0
778ebfa7bed8fbd1e67c7b8059e7d5b5	d__Bacteria; p__Planctomycetota; c__Phycisphaerae; o__Tepidisphaerales; f__WD2101_soil_group; g__WD2101_soil_group	0	9	0	0	21	0	0	9	0	40
cb56afb5975f061f1b23206dce0dc286	d__Bacteria; p__Planctomycetota; c__Phycisphaerae; o__Tepidisphaerales; f__WD2101_soil_group; g__WD2101_soil_group	13	0	3	0	5	0	6	27	24	10
2dd0482c0c7270c4147b20c8b6926dd8	d__Bacteria; p__Planctomycetota; c__Phycisphaerae; o__Tepidisphaerales; f__WD2101_soil_group; g__WD2101_soil_group	19	35	24	26	42	14	23	19	24	0
c0e2dde27235e28142caaa2b5d9315cb	d__Bacteria; p__Planctomycetota; c__Phycisphaerae; o__Tepidisphaerales; f__WD2101_soil_group; g__WD2101_soil_group	34	78	59	52	96	66	124	62	43	13
a48446d847e9e12d250f970c4a4d6c54	d__Bacteria; p__Planctomycetota; c__Phycisphaerae; o__Tepidisphaerales; f__WD2101_soil_group; g__WD2101_soil_group	0	17	10	0	31	0	0	22	19	46
57bd8c11af7809fe019dfed8cf446d97	d__Bacteria; p__Planctomycetota; c__Phycisphaerae; o__Tepidisphaerales; f__WD2101_soil_group; g__WD2101_soil_group	0	20	10	2	13	6	0	0	0	5
ca1d2692015117b33219fcc199f90303	d__Bacteria; p__Planctomycetota; c__Phycisphaerae; o__Tepidisphaerales; f__WD2101_soil_group; g__WD2101_soil_group	28	0	0	0	13	12	0	0	0	34
f892521223be141efb427bf0aefbde99	d__Bacteria; p__Planctomycetota; c__Phycisphaerae; o__Tepidisphaerales; f__WD2101_soil_group; g__WD2101_soil_group	4	5	11	17	0	9	3	7	5	4
9fd67a4117b9400591bdcc0be249ebd1	d__Bacteria; p__Planctomycetota; c__Phycisphaerae; o__Tepidisphaerales; f__WD2101_soil_group; g__WD2101_soil_group	0	6	8	0	7	7	40	28	13	10
39c967db52d55c21f587c3a2adc99b94	d__Bacteria; p__Planctomycetota; c__Phycisphaerae; o__Tepidisphaerales; f__WD2101_soil_group; g__WD2101_soil_group	17	6	0	0	0	30	0	0	0	0
aea79813fa71f29c2161dfc3e26e0b5a	d__Bacteria; p__Planctomycetota; c__Phycisphaerae; o__Tepidisphaerales; f__WD2101_soil_group; g__WD2101_soil_group	0	12	14	14	13	0	0	12	19	0
a121b17479e4d8f5750f915bf86df905	d__Bacteria; p__Planctomycetota; c__Phycisphaerae; o__Tepidisphaerales; f__WD2101_soil_group; g__WD2101_soil_group; s__uncultured_bacterium	0	0	0	0	0	19	18	24	0	0
213d37f9a5c8a4a0f43e6bba40b58a50	d__Bacteria; p__Planctomycetota; c__Phycisphaerae; o__Tepidisphaerales; f__WD2101_soil_group; g__WD2101_soil_group; s__uncultured_bacterium	22	0	0	0	0	50	38	0	0	0
48b6a6e586afd2b893b8777861f9c034	d__Bacteria; p__Planctomycetota; c__Phycisphaerae; o__Tepidisphaerales; f__WD2101_soil_group; g__WD2101_soil_group; s__uncultured_bacterium	7	22	8	0	21	0	0	7	13	0
d1d2cfa9f8c7897af5888d77ee57f54d	d__Bacteria; p__Planctomycetota; c__Phycisphaerae; o__Tepidisphaerales; f__WD2101_soil_group; g__WD2101_soil_group; s__uncultured_bacterium	0	0	0	0	14	0	0	21	16	0
65e021e828375c1729de174479933bf0	d__Bacteria; p__Planctomycetota; c__Phycisphaerae; o__Tepidisphaerales; f__WD2101_soil_group; g__WD2101_soil_group; s__uncultured_bacterium	0	10	16	0	10	15	17	0	11	12
fc51dd91317423454b8d4c403c0ca8a3	d__Bacteria; p__Planctomycetota; c__Phycisphaerae; o__Tepidisphaerales; f__WD2101_soil_group; g__WD2101_soil_group; s__uncultured_bacterium	30	8	0	0	23	19	20	12	19	0
1e416a7e8b59b781143fa211eab1eae5	d__Bacteria; p__Planctomycetota; c__Phycisphaerae; o__Tepidisphaerales; f__WD2101_soil_group; g__WD2101_soil_group; s__uncultured_bacterium	0	19	10	0	31	0	0	0	0	0
fc702987daae3ea3ebeb3a2c11605001	d__Bacteria; p__Planctomycetota; c__Phycisphaerae; o__Tepidisphaerales; f__WD2101_soil_group; g__WD2101_soil_group; s__uncultured_bacterium	8	25	12	21	16	75	16	0	10	0
7c29b677446c0fd44ff1c0304bf42bff	d__Bacteria; p__Planctomycetota; c__Phycisphaerae; o__Tepidisphaerales; f__WD2101_soil_group; g__WD2101_soil_group; s__uncultured_bacterium	14	0	9	0	29	16	18	36	29	47
03fd24180773508e589fd465dca74d68	d__Bacteria; p__Planctomycetota; c__Phycisphaerae; o__Tepidisphaerales; f__WD2101_soil_group; g__WD2101_soil_group; s__uncultured_bacterium	38	0	0	0	0	41	0	0	0	0
e1c243ec4373ca46d3e612e19823c21a	d__Bacteria; p__Planctomycetota; c__Phycisphaerae; o__Tepidisphaerales; f__WD2101_soil_group; g__WD2101_soil_group; s__uncultured_bacterium	31	6	0	0	7	26	0	5	0	0
a178cdfe4b496de0989f5d22202b2ecd	d__Bacteria; p__Planctomycetota; c__Phycisphaerae; o__Tepidisphaerales; f__WD2101_soil_group; g__WD2101_soil_group; s__uncultured_bacterium	0	0	0	0	13	0	13	31	0	0
bdfa47b37033166fbc2326cc43c61d0e	d__Bacteria; p__Planctomycetota; c__Phycisphaerae; o__Tepidisphaerales; f__WD2101_soil_group; g__WD2101_soil_group; s__uncultured_Planctomycetia	9	0	0	0	7	11	14	22	0	14
b8337b4263777d985d1684ee1b02e8ba	d__Bacteria; p__Planctomycetota; c__Phycisphaerae; o__Tepidisphaerales; f__WD2101_soil_group; g__WD2101_soil_group; s__uncultured_soil	0	0	0	0	0	22	20	23	15	0
beec979e39fe704215b1554a2b5e161a	d__Bacteria; p__Planctomycetota; c__Phycisphaerae; o__Tepidisphaerales; f__WD2101_soil_group; g__WD2101_soil_group; s__uncultured_soil	0	0	0	0	0	0	37	18	12	0
1368a6fae67576b3618bd2428d06bc78	d__Bacteria; p__Planctomycetota; c__Pla4_lineage; o__Pla4_lineage; f__Pla4_lineage; g__Pla4_lineage	0	19	0	15	13	0	8	0	0	0
9b5c7dec64548c69392d31f279a159b1	d__Bacteria; p__Planctomycetota; c__Pla4_lineage; o__Pla4_lineage; f__Pla4_lineage; g__Pla4_lineage; s__metagenome	0	0	16	0	27	20	29	16	11	0
d4f3eae11d77c01afe8d2ff83ab20be2	d__Bacteria; p__Planctomycetota; c__Pla4_lineage; o__Pla4_lineage; f__Pla4_lineage; g__Pla4_lineage; s__uncultured_bacterium	0	15	4	0	5	19	7	0	0	0
9634d3652499a28eb511095873b8d049	d__Bacteria; p__Planctomycetota; c__Planctomycetes; o__Gemmatales; f__Gemmataceae	0	0	0	0	14	50	0	0	43	0
8d7ef22658d2a56d7a073298704cd7b2	d__Bacteria; p__Planctomycetota; c__Planctomycetes; o__Gemmatales; f__Gemmataceae	7	0	0	0	0	0	3	9	7	27
65c9da1b0ce1979e34cade68dc5adf67	d__Bacteria; p__Planctomycetota; c__Planctomycetes; o__Gemmatales; f__Gemmataceae	22	0	0	0	17	27	0	0	0	0
65c0c34f82fe91c5e5ef8af030f8d0ab	d__Bacteria; p__Planctomycetota; c__Planctomycetes; o__Gemmatales; f__Gemmataceae	0	0	0	14	0	0	11	18	0	0
74431f954b71d5bf807c83ac33f2da27	d__Bacteria; p__Planctomycetota; c__Planctomycetes; o__Gemmatales; f__Gemmataceae	16	0	11	20	0	0	0	37	0	0
a952bd25484fd74f128fcc8e1d0f4c2f	d__Bacteria; p__Planctomycetota; c__Planctomycetes; o__Gemmatales; f__Gemmataceae	21	51	26	0	14	0	23	57	38	54
8c1d285c11c5a80c77f4cfce602f71e1	d__Bacteria; p__Planctomycetota; c__Planctomycetes; o__Gemmatales; f__Gemmataceae	7	0	0	11	0	0	0	17	20	0
6bfc3c976315c1bf48679ddabe24098a	d__Bacteria; p__Planctomycetota; c__Planctomycetes; o__Gemmatales; f__Gemmataceae; g__Fimbriiglobus	12	14	0	0	0	19	11	0	41	0
e625c0f88efbdd6281484f6dc1199ade	d__Bacteria; p__Planctomycetota; c__Planctomycetes; o__Gemmatales; f__Gemmataceae; g__Fimbriiglobus	0	0	23	28	16	24	16	28	21	0
a8a75057a885ef1b0bf40baf4f9afef5	d__Bacteria; p__Planctomycetota; c__Planctomycetes; o__Gemmatales; f__Gemmataceae; g__Fimbriiglobus; s__uncultured_bacterium	26	0	0	39	0	32	0	0	38	0
b0140b12267ea8d7add08da0eb7a624b	d__Bacteria; p__Planctomycetota; c__Planctomycetes; o__Gemmatales; f__Gemmataceae; g__Fimbriiglobus; s__uncultured_bacterium	0	0	0	0	0	0	22	50	46	54
602bde92c0ac15104d5e60f05d9f94a1	d__Bacteria; p__Planctomycetota; c__Planctomycetes; o__Gemmatales; f__Gemmataceae; g__Fimbriiglobus; s__uncultured_bacterium	0	0	0	0	16	0	0	14	47	0
d9af6174c6bb12909ae9ba904456fed0	d__Bacteria; p__Planctomycetota; c__Planctomycetes; o__Gemmatales; f__Gemmataceae; g__Gemmata	12	34	24	23	0	0	5	10	28	16
338f0c2416be61e1beacecc2a42769dd	d__Bacteria; p__Planctomycetota; c__Planctomycetes; o__Gemmatales; f__Gemmataceae; g__Gemmata	19	0	18	17	0	0	0	30	0	0
5247da0e239e2aad0485efeb05e366c9	d__Bacteria; p__Planctomycetota; c__Planctomycetes; o__Gemmatales; f__Gemmataceae; g__Gemmata	0	0	0	0	0	0	0	18	7	41
4fa992647fcf17477576c904759560d3	d__Bacteria; p__Planctomycetota; c__Planctomycetes; o__Gemmatales; f__Gemmataceae; g__Gemmata	0	38	12	0	0	0	0	0	40	0
4830ffe653ddc0cafe7652f5b5874b08	d__Bacteria; p__Planctomycetota; c__Planctomycetes; o__Gemmatales; f__Gemmataceae; g__Gemmata	0	0	0	13	0	18	8	10	53	0
03b5e83788e73353b73d9efceefb8c38	d__Bacteria; p__Planctomycetota; c__Planctomycetes; o__Gemmatales; f__Gemmataceae; g__Gemmata; s__Gemmata_sp.	21	0	0	0	0	10	19	18	9	36
2fe2d8333b2034d4db224899fcdd8317	d__Bacteria; p__Planctomycetota; c__Planctomycetes; o__Gemmatales; f__Gemmataceae; g__Gemmata; s__uncultured_bacterium	0	0	9	0	9	0	0	25	68	83
b7dbe86f6f15b3646b368cc9a3ee102d	d__Bacteria; p__Planctomycetota; c__Planctomycetes; o__Gemmatales; f__Gemmataceae; g__Gemmata; s__uncultured_bacterium	34	0	0	0	0	13	0	0	16	0
7caf5f088c003796d3fe00f85652e4c6	d__Bacteria; p__Planctomycetota; c__Planctomycetes; o__Gemmatales; f__Gemmataceae; g__Gemmata; s__uncultured_bacterium	8	0	5	0	12	7	0	18	19	0
dc09a0fb746d7f9f330f5e32d9dbd820	d__Bacteria; p__Planctomycetota; c__Planctomycetes; o__Gemmatales; f__Gemmataceae; g__Gemmata; s__uncultured_bacterium	26	0	23	0	0	33	34	34	68	30
1ce177ded3a7682cee9acf5d0ebc4b7a	d__Bacteria; p__Planctomycetota; c__Planctomycetes; o__Gemmatales; f__Gemmataceae; g__Gemmata; s__uncultured_bacterium	10	32	20	27	17	28	18	27	34	42
e5eac5f857ed3ff1bcb1efb1d7c14342	d__Bacteria; p__Planctomycetota; c__Planctomycetes; o__Gemmatales; f__Gemmataceae; g__Gemmata; s__uncultured_bacterium	0	0	17	0	0	46	35	84	50	52
0eca24397e913d8cdbfb9b2d20bb8914	d__Bacteria; p__Planctomycetota; c__Planctomycetes; o__Gemmatales; f__Gemmataceae; g__Gemmata; s__uncultured_bacterium	0	0	10	7	0	12	0	9	15	0
3fc38c6db0846a4f40d8bba854bd0174	d__Bacteria; p__Planctomycetota; c__Planctomycetes; o__Gemmatales; f__Gemmataceae; g__Gemmata; s__uncultured_bacterium	0	0	0	0	0	19	0	20	0	104
d199c161eb966c1f63803d7f49e68625	d__Bacteria; p__Planctomycetota; c__Planctomycetes; o__Gemmatales; f__Gemmataceae; g__Gemmata; s__uncultured_bacterium	19	0	0	0	16	0	0	0	0	25
1da9f49405123c192c1d7ce60f9f4382	d__Bacteria; p__Planctomycetota; c__Planctomycetes; o__Gemmatales; f__Gemmataceae; g__uncultured	10	22	15	15	22	11	11	12	18	0
0cbd7988d4dfd0a4235ae2446172e2d4	d__Bacteria; p__Planctomycetota; c__Planctomycetes; o__Gemmatales; f__Gemmataceae; g__uncultured	17	15	14	0	0	21	28	0	0	0
0c1d6da53986b312d9cb8eeead83c9d8	d__Bacteria; p__Planctomycetota; c__Planctomycetes; o__Gemmatales; f__Gemmataceae; g__uncultured	10	18	15	11	7	12	13	9	0	0
179f7a5bbba857ed52342f1833365425	d__Bacteria; p__Planctomycetota; c__Planctomycetes; o__Gemmatales; f__Gemmataceae; g__uncultured	0	26	13	0	29	0	5	14	12	0
231675bfc6168972ee2027ef100cc8eb	d__Bacteria; p__Planctomycetota; c__Planctomycetes; o__Gemmatales; f__Gemmataceae; g__uncultured	15	0	19	0	18	0	0	13	13	31
b7c973ac7b03cbe97b28e7587bd26df0	d__Bacteria; p__Planctomycetota; c__Planctomycetes; o__Gemmatales; f__Gemmataceae; g__uncultured	0	0	0	0	0	29	10	0	28	0
9d79eb1eb53f0765f2d4defa3b4a676f	d__Bacteria; p__Planctomycetota; c__Planctomycetes; o__Gemmatales; f__Gemmataceae; g__uncultured	18	33	18	15	12	0	10	0	13	0
1d92772d3a0c12997d1d33e23f3bb994	d__Bacteria; p__Planctomycetota; c__Planctomycetes; o__Gemmatales; f__Gemmataceae; g__uncultured	17	7	10	18	0	14	6	6	7	0
efef038f7ecbf78def9f0445de2cc9ff	d__Bacteria; p__Planctomycetota; c__Planctomycetes; o__Gemmatales; f__Gemmataceae; g__uncultured	6	23	15	13	0	7	0	7	16	0
cbb070c94e104d5e1e05e22c83533853	d__Bacteria; p__Planctomycetota; c__Planctomycetes; o__Gemmatales; f__Gemmataceae; g__uncultured	0	87	11	0	0	18	0	0	0	0
1fb55c0aff62edfb52d7d84d41788787	d__Bacteria; p__Planctomycetota; c__Planctomycetes; o__Gemmatales; f__Gemmataceae; g__uncultured	0	5	13	8	7	5	9	7	5	0
d596f99e0bd6877fe74095c9f3cb122d	d__Bacteria; p__Planctomycetota; c__Planctomycetes; o__Gemmatales; f__Gemmataceae; g__uncultured	0	0	0	16	0	35	43	0	0	0
4ea795d37120283f7afd90e49b9c9fe0	d__Bacteria; p__Planctomycetota; c__Planctomycetes; o__Gemmatales; f__Gemmataceae; g__uncultured	10	35	21	15	0	0	0	0	13	0
9f9654875a05d04223839349084a2eb7	d__Bacteria; p__Planctomycetota; c__Planctomycetes; o__Gemmatales; f__Gemmataceae; g__uncultured	15	0	0	21	0	0	10	5	0	0
f5856f54e860e14370f6845184e2ccc3	d__Bacteria; p__Planctomycetota; c__Planctomycetes; o__Gemmatales; f__Gemmataceae; g__uncultured	0	18	0	4	9	9	0	0	19	0
78cd733462cbb0b37f191b49526473db	d__Bacteria; p__Planctomycetota; c__Planctomycetes; o__Gemmatales; f__Gemmataceae; g__uncultured	0	21	12	0	0	0	0	18	14	27
8cad87fbd779cdff4874a3d159d217fb	d__Bacteria; p__Planctomycetota; c__Planctomycetes; o__Gemmatales; f__Gemmataceae; g__uncultured	0	0	0	35	37	0	0	26	33	0
6e78dea9b4d280ca06cbdb163a7147b9	d__Bacteria; p__Planctomycetota; c__Planctomycetes; o__Gemmatales; f__Gemmataceae; g__uncultured	16	0	0	0	0	0	12	16	13	0
b758dbf0dedab17f418522bb8589c2d2	d__Bacteria; p__Planctomycetota; c__Planctomycetes; o__Gemmatales; f__Gemmataceae; g__uncultured	0	15	18	11	0	0	0	0	20	0
d666e99c56dd6ff348f0d8d6dbd8df0b	d__Bacteria; p__Planctomycetota; c__Planctomycetes; o__Gemmatales; f__Gemmataceae; g__uncultured	12	22	0	12	0	0	0	0	19	0
96cea8bd4e271e2de62eacacc2ad3b0d	d__Bacteria; p__Planctomycetota; c__Planctomycetes; o__Gemmatales; f__Gemmataceae; g__uncultured	13	13	33	31	9	0	9	0	13	0
5ce55ee3b59bfe07de55bb5d3d5343a0	d__Bacteria; p__Planctomycetota; c__Planctomycetes; o__Gemmatales; f__Gemmataceae; g__uncultured	0	0	10	4	5	15	0	13	10	0
6b9af0bbaa707aa661de07739880db53	d__Bacteria; p__Planctomycetota; c__Planctomycetes; o__Gemmatales; f__Gemmataceae; g__uncultured	15	0	10	0	0	27	0	0	0	0
7f53d9e8cc68c67abf267c5ad9476b43	d__Bacteria; p__Planctomycetota; c__Planctomycetes; o__Gemmatales; f__Gemmataceae; g__uncultured	0	0	18	68	33	0	0	0	17	0
6b5f18fc78e35d854c604cab9d2adcf7	d__Bacteria; p__Planctomycetota; c__Planctomycetes; o__Gemmatales; f__Gemmataceae; g__uncultured	0	47	0	0	0	0	0	0	0	0
8a4b1b37fe3ef8044a5e951a19ed22d8	d__Bacteria; p__Planctomycetota; c__Planctomycetes; o__Gemmatales; f__Gemmataceae; g__uncultured	5	21	12	16	16	0	0	12	5	0
cc78cc5d596daeaa33b5c003aad5b002	d__Bacteria; p__Planctomycetota; c__Planctomycetes; o__Gemmatales; f__Gemmataceae; g__uncultured	0	0	11	0	20	9	0	0	14	15
9eb1f6982f4fb9bac56c6b069ab7c159	d__Bacteria; p__Planctomycetota; c__Planctomycetes; o__Gemmatales; f__Gemmataceae; g__uncultured	0	26	10	19	0	0	0	12	0	0
119403bb93984ababc04e7f634471748	d__Bacteria; p__Planctomycetota; c__Planctomycetes; o__Gemmatales; f__Gemmataceae; g__uncultured	0	0	0	30	0	23	0	0	0	0
4c10c216cbee6b73bd44f3ee146750b3	d__Bacteria; p__Planctomycetota; c__Planctomycetes; o__Gemmatales; f__Gemmataceae; g__uncultured	17	9	19	29	0	22	8	16	16	0
45cabb55dd8f33a0693fbed993cc6315	d__Bacteria; p__Planctomycetota; c__Planctomycetes; o__Gemmatales; f__Gemmataceae; g__uncultured	45	0	17	22	14	0	0	6	9	0
4bed7fe82ba96b7050a1487213b5bdc3	d__Bacteria; p__Planctomycetota; c__Planctomycetes; o__Gemmatales; f__Gemmataceae; g__uncultured	0	11	11	12	17	39	23	7	0	0
761b01955be12c326989fcc8e07a5ae6	d__Bacteria; p__Planctomycetota; c__Planctomycetes; o__Gemmatales; f__Gemmataceae; g__uncultured	36	14	43	30	24	0	19	34	28	0
627e7972838f38415517e933f7092678	d__Bacteria; p__Planctomycetota; c__Planctomycetes; o__Gemmatales; f__Gemmataceae; g__uncultured	19	6	13	33	0	6	0	16	8	0
22b0541f484552945fd1b73e30cf02ce	d__Bacteria; p__Planctomycetota; c__Planctomycetes; o__Gemmatales; f__Gemmataceae; g__uncultured	15	0	24	25	0	0	0	14	10	0
820c2b5554bc7b19fd2e2c96d2bd07f7	d__Bacteria; p__Planctomycetota; c__Planctomycetes; o__Gemmatales; f__Gemmataceae; g__uncultured	0	11	0	7	8	16	14	0	0	0
c142ce7ec2053071d19d8a1df172876f	d__Bacteria; p__Planctomycetota; c__Planctomycetes; o__Gemmatales; f__Gemmataceae; g__uncultured	37	0	12	0	0	31	0	0	0	0
56f5a7898a01c5fac50f2677e2446dbe	d__Bacteria; p__Planctomycetota; c__Planctomycetes; o__Gemmatales; f__Gemmataceae; g__uncultured	0	24	0	0	0	38	0	0	0	0
a09249b35315cef105813f255c26ebef	d__Bacteria; p__Planctomycetota; c__Planctomycetes; o__Gemmatales; f__Gemmataceae; g__uncultured	0	28	0	17	0	0	0	0	0	0
76748d598ce8ad203a5e1a14ca574036	d__Bacteria; p__Planctomycetota; c__Planctomycetes; o__Gemmatales; f__Gemmataceae; g__uncultured	0	0	8	0	0	0	6	10	24	27
d94d809a4465dce6f65c2551b3ed5899	d__Bacteria; p__Planctomycetota; c__Planctomycetes; o__Gemmatales; f__Gemmataceae; g__uncultured	11	14	14	10	20	10	0	0	19	0
ddaeadbf54098753086388b00a36458a	d__Bacteria; p__Planctomycetota; c__Planctomycetes; o__Gemmatales; f__Gemmataceae; g__uncultured	0	0	29	61	0	0	0	0	0	0
846f3362d64c879ae25bd964f734087c	d__Bacteria; p__Planctomycetota; c__Planctomycetes; o__Gemmatales; f__Gemmataceae; g__uncultured	0	0	0	0	0	0	0	0	0	76
0e4382b00b8c902d097ea7cc7e6abb16	d__Bacteria; p__Planctomycetota; c__Planctomycetes; o__Gemmatales; f__Gemmataceae; g__uncultured	20	26	25	29	31	28	14	15	29	0
fc42af8b95b65c522992c3d0e7c754af	d__Bacteria; p__Planctomycetota; c__Planctomycetes; o__Gemmatales; f__Gemmataceae; g__uncultured	59	37	56	66	25	8	10	22	41	0
fce02c4393dcd6444523d7fe6370a6d8	d__Bacteria; p__Planctomycetota; c__Planctomycetes; o__Gemmatales; f__Gemmataceae; g__uncultured	0	10	20	26	0	0	41	41	20	0
ff17a2170d0d48dffa39541f578a94ad	d__Bacteria; p__Planctomycetota; c__Planctomycetes; o__Gemmatales; f__Gemmataceae; g__uncultured	22	24	6	18	9	21	8	12	40	17
ebb195cb40d44bbf0585a7c8e23255b9	d__Bacteria; p__Planctomycetota; c__Planctomycetes; o__Gemmatales; f__Gemmataceae; g__uncultured	19	0	12	19	19	0	29	30	45	0
c8d41d49bb4d72d588e2a7e338b70124	d__Bacteria; p__Planctomycetota; c__Planctomycetes; o__Gemmatales; f__Gemmataceae; g__uncultured	31	0	0	0	0	33	34	84	24	123
0ee2c3a4e744f30c8c9bb5d284ed0d56	d__Bacteria; p__Planctomycetota; c__Planctomycetes; o__Gemmatales; f__Gemmataceae; g__uncultured	11	19	9	18	21	10	8	0	27	11
0950aa26eee9f2baa4d0e21a14533271	d__Bacteria; p__Planctomycetota; c__Planctomycetes; o__Gemmatales; f__Gemmataceae; g__uncultured	10	13	0	8	13	0	9	7	7	0
46b5c6c5377dcd168a80ce40c607dee3	d__Bacteria; p__Planctomycetota; c__Planctomycetes; o__Gemmatales; f__Gemmataceae; g__uncultured	0	0	0	39	0	0	0	0	0	0
b935e1873465e2ce3a8f12fd159a8e3f	d__Bacteria; p__Planctomycetota; c__Planctomycetes; o__Gemmatales; f__Gemmataceae; g__uncultured	125	62	186	196	27	0	43	139	115	0
4f2acd3c2cce2f8b30de0460835a4335	d__Bacteria; p__Planctomycetota; c__Planctomycetes; o__Gemmatales; f__Gemmataceae; g__uncultured; s__uncultured_bacterium	26	0	0	0	0	14	19	0	0	22
696af9776ffa6af9e48a926bffa7d926	d__Bacteria; p__Planctomycetota; c__Planctomycetes; o__Gemmatales; f__Gemmataceae; g__uncultured; s__uncultured_bacterium	0	7	12	11	16	0	0	0	35	0
522e7c4d086be93328e3c1733c569c49	d__Bacteria; p__Planctomycetota; c__Planctomycetes; o__Gemmatales; f__Gemmataceae; g__uncultured; s__uncultured_bacterium	17	19	4	40	25	11	22	15	17	0
8a8c377f40b1ffdf79745957edfe110d	d__Bacteria; p__Planctomycetota; c__Planctomycetes; o__Gemmatales; f__Gemmataceae; g__uncultured; s__uncultured_bacterium	0	0	0	0	7	8	0	12	18	28
ee2f4acb0b37e5d897ba81d7cae4c53b	d__Bacteria; p__Planctomycetota; c__Planctomycetes; o__Gemmatales; f__Gemmataceae; g__uncultured; s__uncultured_bacterium	11	29	20	24	11	12	14	14	34	0
cfe6ef0d5b1b8762b33f23eaec1ddb21	d__Bacteria; p__Planctomycetota; c__Planctomycetes; o__Gemmatales; f__Gemmataceae; g__uncultured; s__uncultured_bacterium	16	31	25	20	0	24	23	17	37	0
035aa8fb5e5e700bf46e95c0ebe2ffa1	d__Bacteria; p__Planctomycetota; c__Planctomycetes; o__Gemmatales; f__Gemmataceae; g__uncultured; s__uncultured_bacterium	60	20	86	46	31	94	43	51	103	41
df865bddff91e6ccbb6bcfe5aa2c0d85	d__Bacteria; p__Planctomycetota; c__Planctomycetes; o__Gemmatales; f__Gemmataceae; g__uncultured; s__uncultured_bacterium	0	0	0	18	34	6	0	6	5	16
92bb8e8684a93ead9d62d0732b10d6d5	d__Bacteria; p__Planctomycetota; c__Planctomycetes; o__Gemmatales; f__Gemmataceae; g__uncultured; s__uncultured_bacterium	9	34	0	0	6	0	0	0	0	0
4d1b8df6080de00e7aaf7eef6170e4ae	d__Bacteria; p__Planctomycetota; c__Planctomycetes; o__Gemmatales; f__Gemmataceae; g__uncultured; s__uncultured_bacterium	0	0	0	0	0	0	0	0	0	91
92a10174791b283464609508d04bfd3f	d__Bacteria; p__Planctomycetota; c__Planctomycetes; o__Gemmatales; f__Gemmataceae; g__uncultured; s__uncultured_bacterium	0	77	3	0	0	0	0	0	0	0
fdaf1a7434437873d88f905ad03c38b8	d__Bacteria; p__Planctomycetota; c__Planctomycetes; o__Gemmatales; f__Gemmataceae; g__uncultured; s__uncultured_bacterium	0	7	12	11	30	0	10	28	0	0
53a398377cd76c6d4838e08cd7fdade1	d__Bacteria; p__Planctomycetota; c__Planctomycetes; o__Gemmatales; f__Gemmataceae; g__uncultured; s__uncultured_bacterium	19	29	0	0	28	23	6	19	0	0
c1f1d5a2e15654b2c25424e574958049	d__Bacteria; p__Planctomycetota; c__Planctomycetes; o__Gemmatales; f__Gemmataceae; g__uncultured; s__uncultured_bacterium	0	0	16	0	0	0	12	13	15	0
44e8516d1dcf7426538389cc70c60ca5	d__Bacteria; p__Planctomycetota; c__Planctomycetes; o__Gemmatales; f__Gemmataceae; g__uncultured; s__uncultured_bacterium	15	113	50	36	40	48	26	17	39	0
af6d8b8771237e97f62666adbd5aa1b6	d__Bacteria; p__Planctomycetota; c__Planctomycetes; o__Gemmatales; f__Gemmataceae; g__uncultured; s__uncultured_bacterium	0	18	13	81	0	0	0	0	0	0
71582d47b98e578a35f3ec7660a49cf6	d__Bacteria; p__Planctomycetota; c__Planctomycetes; o__Gemmatales; f__Gemmataceae; g__uncultured; s__uncultured_bacterium	13	0	0	0	0	0	0	0	23	45
a46a5fe11318694c9315554fabc9ce57	d__Bacteria; p__Planctomycetota; c__Planctomycetes; o__Gemmatales; f__Gemmataceae; g__uncultured; s__uncultured_bacterium	0	0	0	0	28	22	0	0	22	32
ad0e5f581ea243580535bd5a92fcad9b	d__Bacteria; p__Planctomycetota; c__Planctomycetes; o__Gemmatales; f__Gemmataceae; g__uncultured; s__uncultured_bacterium	13	0	26	45	5	0	16	5	0	0
31203555463581b8aa851f036a893e0d	d__Bacteria; p__Planctomycetota; c__Planctomycetes; o__Gemmatales; f__Gemmataceae; g__uncultured; s__uncultured_bacterium	25	15	17	0	9	22	0	0	22	0
9e3923c3344f5beaec06267ca9ee75ab	d__Bacteria; p__Planctomycetota; c__Planctomycetes; o__Gemmatales; f__Gemmataceae; g__uncultured; s__uncultured_bacterium	0	0	11	8	0	0	6	0	28	0
d2ba056b3a597543f1181a7e6c0e7500	d__Bacteria; p__Planctomycetota; c__Planctomycetes; o__Gemmatales; f__Gemmataceae; g__uncultured; s__uncultured_bacterium	0	0	13	10	5	0	0	0	19	0
78847e3a8eba5503c97c7a68d4b70cb5	d__Bacteria; p__Planctomycetota; c__Planctomycetes; o__Gemmatales; f__Gemmataceae; g__uncultured; s__uncultured_bacterium	5	0	13	0	0	9	21	0	0	0
9d75883abd892b1b4339408f730cf3ce	d__Bacteria; p__Planctomycetota; c__Planctomycetes; o__Gemmatales; f__Gemmataceae; g__uncultured; s__uncultured_bacterium	10	9	17	16	0	0	8	0	0	0
f053b0e0b47975bacd1cae8076032a56	d__Bacteria; p__Planctomycetota; c__Planctomycetes; o__Gemmatales; f__Gemmataceae; g__uncultured; s__uncultured_bacterium	0	0	10	18	0	16	10	0	0	0
fa6d923d705519cd562a349ad01b9d9c	d__Bacteria; p__Planctomycetota; c__Planctomycetes; o__Gemmatales; f__Gemmataceae; g__uncultured; s__uncultured_Planctomycetaceae	0	5	11	11	8	33	20	14	17	7
8909a8e2138f6e68af95a68916be3ef4	d__Bacteria; p__Planctomycetota; c__Planctomycetes; o__Gemmatales; f__Gemmataceae; g__uncultured; s__uncultured_Planctomycetales	0	21	27	10	11	24	0	0	42	0
0c6b05b0255fd05d5f29470c8809da81	d__Bacteria; p__Planctomycetota; c__Planctomycetes; o__Gemmatales; f__Gemmataceae; g__uncultured; s__uncultured_planctomycete	0	0	17	29	0	0	0	0	0	0
fd2d77c503467e76bfe0fbae1a745a19	d__Bacteria; p__Planctomycetota; c__Planctomycetes; o__Gemmatales; f__Gemmataceae; g__uncultured; s__uncultured_Zavarzinella	17	0	12	0	12	10	5	23	27	64
1952f31432bef63c0e53f9e65ead18c1	d__Bacteria; p__Planctomycetota; c__Planctomycetes; o__Gemmatales; f__Gemmataceae; g__uncultured; s__uncultured_Zavarzinella	6	9	14	10	0	0	0	0	21	32
83d54a5c0d0a1a5550802caeffbb080b	d__Bacteria; p__Planctomycetota; c__Planctomycetes; o__Gemmatales; f__Gemmataceae; g__Zavarzinella	21	0	0	0	0	0	23	84	32	0
8e1ca9a1b0c9cbf8616ee970de39105c	d__Bacteria; p__Planctomycetota; c__Planctomycetes; o__Gemmatales; f__Gemmataceae; g__Zavarzinella	19	34	62	12	0	0	0	0	25	0
f5e9ae58aa6bac4181230e3dabf35509	d__Bacteria; p__Planctomycetota; c__Planctomycetes; o__Gemmatales; f__Gemmataceae; g__Zavarzinella	0	0	0	0	0	0	0	0	0	89
e1ccbaad362b2634610d8c26fa550d7c	d__Bacteria; p__Planctomycetota; c__Planctomycetes; o__Gemmatales; f__Gemmataceae; g__Zavarzinella	0	0	0	0	39	10	0	0	0	0
7cb468d760820e3eaf513e6958bc0234	d__Bacteria; p__Planctomycetota; c__Planctomycetes; o__Gemmatales; f__Gemmataceae; g__Zavarzinella	0	0	14	0	0	0	12	7	18	0
0a1f8162831763fbced5adcdcad456f3	d__Bacteria; p__Planctomycetota; c__Planctomycetes; o__Gemmatales; f__Gemmataceae; g__Zavarzinella	0	20	0	21	12	0	0	0	0	0
8548fd32c3d530a906f9a0639e2b7594	d__Bacteria; p__Planctomycetota; c__Planctomycetes; o__Gemmatales; f__Gemmataceae; g__Zavarzinella	0	0	13	20	0	0	0	0	19	0
d7c1d35efd20d651bf26d2be4683375b	d__Bacteria; p__Planctomycetota; c__Planctomycetes; o__Gemmatales; f__Gemmataceae; g__Zavarzinella; s__uncultured_Zavarzinella	77	0	0	0	0	49	0	23	0	58
b84be260c2f66fbd4232bc2f17e6c0b0	d__Bacteria; p__Planctomycetota; c__Planctomycetes; o__Isosphaerales; f__Isosphaeraceae	0	0	0	16	0	0	0	14	16	40
e32ab22997bb797f0da70c6c3fad2d22	d__Bacteria; p__Planctomycetota; c__Planctomycetes; o__Isosphaerales; f__Isosphaeraceae; g__Aquisphaera	7	10	0	9	23	0	0	20	16	0
c9db31518870a5120ffa2556067e9a8f	d__Bacteria; p__Planctomycetota; c__Planctomycetes; o__Isosphaerales; f__Isosphaeraceae; g__uncultured	5	12	9	5	0	0	0	6	13	0
adc4588b389cb77509666f750a3ac61e	d__Bacteria; p__Planctomycetota; c__Planctomycetes; o__Isosphaerales; f__Isosphaeraceae; g__uncultured	0	31	31	0	56	0	0	0	0	0
20251920b297b2b15c503f108882d6dd	d__Bacteria; p__Planctomycetota; c__Planctomycetes; o__Isosphaerales; f__Isosphaeraceae; g__uncultured	0	23	6	5	0	0	0	8	10	0
afd195fb110e362ea0aa1551c6f0a6e6	d__Bacteria; p__Planctomycetota; c__Planctomycetes; o__Isosphaerales; f__Isosphaeraceae; g__uncultured; s__uncultured_bacterium	0	0	24	23	0	0	0	0	35	0
7a6d387eda6269ac6ac0e7be1745ede9	d__Bacteria; p__Planctomycetota; c__Planctomycetes; o__Isosphaerales; f__Isosphaeraceae; g__uncultured; s__uncultured_bacterium	0	34	32	40	40	0	0	17	0	0
75754024d09309e787affb3b85cde97c	d__Bacteria; p__Planctomycetota; c__Planctomycetes; o__Isosphaerales; f__Isosphaeraceae; g__uncultured; s__uncultured_bacterium	0	39	13	28	10	18	8	17	8	0
09f3d311e3b7886d881d25b00b0bf5e2	d__Bacteria; p__Planctomycetota; c__Planctomycetes; o__Isosphaerales; f__Isosphaeraceae; g__uncultured; s__uncultured_bacterium	0	36	0	0	0	0	0	0	0	48
44af2aaf7f121b4c1d5e11b37cae03bb	d__Bacteria; p__Planctomycetota; c__Planctomycetes; o__Isosphaerales; f__Isosphaeraceae; g__uncultured; s__uncultured_bacterium	28	0	0	0	27	23	13	41	0	0
2110f47df61eb5acdbdcf91c21686386	d__Bacteria; p__Planctomycetota; c__Planctomycetes; o__Isosphaerales; f__Isosphaeraceae; g__uncultured; s__uncultured_bacterium	14	28	21	19	26	0	0	15	17	0
6f3e2ef810f0b5160010c5d0c5124911	d__Bacteria; p__Planctomycetota; c__Planctomycetes; o__Isosphaerales; f__Isosphaeraceae; g__uncultured; s__uncultured_bacterium	0	0	5	0	0	0	14	23	17	0
bfcbde56a9c58230acc00e623d8cf8c6	d__Bacteria; p__Planctomycetota; c__Planctomycetes; o__Pirellulales; f__Pirellulaceae	18	0	15	0	0	13	7	0	18	0
97ef8b922a24de935266e91588f0c940	d__Bacteria; p__Planctomycetota; c__Planctomycetes; o__Pirellulales; f__Pirellulaceae	5	6	4	18	7	0	8	9	3	0
1683a6903e09c09ce9da0191308411ba	d__Bacteria; p__Planctomycetota; c__Planctomycetes; o__Pirellulales; f__Pirellulaceae	0	14	0	0	0	26	14	0	5	0
5ff14b91dacf2bfcd0a3b620dc01f32a	d__Bacteria; p__Planctomycetota; c__Planctomycetes; o__Pirellulales; f__Pirellulaceae	0	0	0	31	0	24	26	0	17	0
97b0e45b9fddd5daac461c34df39c610	d__Bacteria; p__Planctomycetota; c__Planctomycetes; o__Pirellulales; f__Pirellulaceae	0	0	20	20	0	16	0	0	0	0
f4338149d5f966483bdf0e369f7df68b	d__Bacteria; p__Planctomycetota; c__Planctomycetes; o__Pirellulales; f__Pirellulaceae	0	0	0	0	24	11	0	0	22	28
4628afdb1f9d989f52e3c68ccd0fc014	d__Bacteria; p__Planctomycetota; c__Planctomycetes; o__Pirellulales; f__Pirellulaceae; g__Pir2_lineage; s__uncultured_bacterium	30	22	8	8	17	22	15	28	20	16
30ed7de2596f0a47836c12a0c298b4e0	d__Bacteria; p__Planctomycetota; c__Planctomycetes; o__Pirellulales; f__Pirellulaceae; g__Pir2_lineage; s__uncultured_bacterium	14	0	5	0	0	17	0	0	4	26
5d3b1402c410ffe8cc003a370a847565	d__Bacteria; p__Planctomycetota; c__Planctomycetes; o__Pirellulales; f__Pirellulaceae; g__Pir2_lineage; s__uncultured_soil	86	0	14	16	0	51	0	11	13	19
fe5323736c1eb1c6ef1738cafb1cd351	d__Bacteria; p__Planctomycetota; c__Planctomycetes; o__Pirellulales; f__Pirellulaceae; g__Pir2_lineage; s__uncultured_soil	15	0	0	0	0	0	0	24	22	18
87bc966f88f7260858f73a18fbb73bf0	d__Bacteria; p__Planctomycetota; c__Planctomycetes; o__Pirellulales; f__Pirellulaceae; g__Pir2_lineage; s__uncultured_soil	8	2	11	10	0	23	21	13	0	0
13f0c084dcc8e91dcd1dfdf1cbf84605	d__Bacteria; p__Planctomycetota; c__Planctomycetes; o__Pirellulales; f__Pirellulaceae; g__Pir3_lineage; s__uncultured_planctomycete	23	21	0	11	19	37	11	21	17	25
476b5e9a9e3bc41e07d7e52fc4633c47	d__Bacteria; p__Planctomycetota; c__Planctomycetes; o__Pirellulales; f__Pirellulaceae; g__Pir4_lineage	0	11	0	0	18	18	0	0	26	0
2778f8d25417abff49f9a71b6f276a7d	d__Bacteria; p__Planctomycetota; c__Planctomycetes; o__Pirellulales; f__Pirellulaceae; g__Pir4_lineage	0	0	0	13	10	0	0	38	34	66
e362ffa5679da837fc02d54b95826ae6	d__Bacteria; p__Planctomycetota; c__Planctomycetes; o__Pirellulales; f__Pirellulaceae; g__Pir4_lineage	0	0	31	2	13	0	0	16	20	0
98904f6497447f873335f564a53d3a8b	d__Bacteria; p__Planctomycetota; c__Planctomycetes; o__Pirellulales; f__Pirellulaceae; g__Pir4_lineage	0	0	0	0	0	0	0	0	13	56
c9f84c22a065a25ad9deb7d797964825	d__Bacteria; p__Planctomycetota; c__Planctomycetes; o__Pirellulales; f__Pirellulaceae; g__Pir4_lineage	0	0	0	0	0	0	0	54	0	36
fbf3ce6e25eb2f500a64e64d8a2ad0e6	d__Bacteria; p__Planctomycetota; c__Planctomycetes; o__Pirellulales; f__Pirellulaceae; g__Pir4_lineage; s__metagenome	16	0	0	0	0	0	9	0	0	129
4d94f0d5b553d631a8383a3d1178bb57	d__Bacteria; p__Planctomycetota; c__Planctomycetes; o__Pirellulales; f__Pirellulaceae; g__Pir4_lineage; s__uncultured_Planctomycetaceae	21	46	31	51	10	0	0	7	23	0
f7bd665e69b3dffe010ca7c7b8acd09b	d__Bacteria; p__Planctomycetota; c__Planctomycetes; o__Pirellulales; f__Pirellulaceae; g__Pir4_lineage; s__uncultured_Planctomycetales	29	0	18	0	0	0	0	0	0	0
2cf7c26a8d37fd76126fc6b413794203	d__Bacteria; p__Planctomycetota; c__Planctomycetes; o__Pirellulales; f__Pirellulaceae; g__Pir4_lineage; s__uncultured_soil	22	7	0	10	8	8	0	19	23	18
1d4051006670546c355489f60237bd86	d__Bacteria; p__Planctomycetota; c__Planctomycetes; o__Pirellulales; f__Pirellulaceae; g__Pir4_lineage; s__uncultured_soil	18	21	8	18	13	15	11	9	25	9
f4622ae2507a5702acb13aa551357323	d__Bacteria; p__Planctomycetota; c__Planctomycetes; o__Pirellulales; f__Pirellulaceae; g__Pir4_lineage; s__uncultured_soil	0	65	17	17	0	15	0	0	15	0
f72488445990e4e8c05b8a382452ee30	d__Bacteria; p__Planctomycetota; c__Planctomycetes; o__Pirellulales; f__Pirellulaceae; g__Pirellula	0	16	7	15	0	16	0	17	19	0
66642e58c66a269c0ab5a01d79a78212	d__Bacteria; p__Planctomycetota; c__Planctomycetes; o__Pirellulales; f__Pirellulaceae; g__Pirellula	9	17	0	0	0	51	31	23	48	19
758a60f17dae3a2d520cd3a035bd34b9	d__Bacteria; p__Planctomycetota; c__Planctomycetes; o__Pirellulales; f__Pirellulaceae; g__Pirellula	27	0	7	0	16	0	12	17	24	21
91d57845e60caf79466c755a2231a6bf	d__Bacteria; p__Planctomycetota; c__Planctomycetes; o__Pirellulales; f__Pirellulaceae; g__Pirellula	33	0	0	0	0	46	0	0	0	48
c3e8fbb950a36de913e988becab27b96	d__Bacteria; p__Planctomycetota; c__Planctomycetes; o__Pirellulales; f__Pirellulaceae; g__Pirellula	0	29	0	0	25	0	0	0	0	0
37d6d36a5a08cae491012705d2e5eae0	d__Bacteria; p__Planctomycetota; c__Planctomycetes; o__Pirellulales; f__Pirellulaceae; g__Pirellula; s__agricultural_soil	0	0	13	0	5	0	21	15	0	15
50c736037c7505fceffa78d62dbb630b	d__Bacteria; p__Planctomycetota; c__Planctomycetes; o__Pirellulales; f__Pirellulaceae; g__Pirellula; s__uncultured_bacterium	0	0	3	0	0	33	0	13	19	0
bd096299cd6f9a7eca744f962c32c5bb	d__Bacteria; p__Planctomycetota; c__Planctomycetes; o__Pirellulales; f__Pirellulaceae; g__Pirellula; s__uncultured_Pasteuria	0	0	0	0	12	0	0	18	58	47
ac1e58beeb207c1f4b31dc5b6a6b26e9	d__Bacteria; p__Planctomycetota; c__Planctomycetes; o__Pirellulales; f__Pirellulaceae; g__Pirellula; s__uncultured_Pasteuria	61	140	61	56	36	65	24	28	99	37
66dc34c2b96e802ae0bd52f8a6d0ce2e	d__Bacteria; p__Planctomycetota; c__Planctomycetes; o__Pirellulales; f__Pirellulaceae; g__Pirellula; s__uncultured_Pasteuria	0	17	26	0	0	0	0	0	0	0
56056029b56a8f47cca7843129cda96a	d__Bacteria; p__Planctomycetota; c__Planctomycetes; o__Pirellulales; f__Pirellulaceae; g__Pirellula; s__uncultured_Pasteuria	0	41	37	0	0	0	0	0	0	0
b0211f4751c986d7026d11bf10ed463b	d__Bacteria; p__Planctomycetota; c__Planctomycetes; o__Pirellulales; f__Pirellulaceae; g__Pirellula; s__uncultured_Planctomycetales	0	0	0	0	14	0	15	0	23	61
c43034a44d24c497ee000bad110a9ea4	d__Bacteria; p__Planctomycetota; c__Planctomycetes; o__Pirellulales; f__Pirellulaceae; g__Pirellula; s__uncultured_soil	0	0	0	0	0	0	27	48	0	0
0902e7de771178540d3be47e8617e60c	d__Bacteria; p__Planctomycetota; c__Planctomycetes; o__Pirellulales; f__Pirellulaceae; g__Pirellula; s__uncultured_soil	0	0	0	2	0	32	26	9	5	0
aac70b16b82734c6e33bda6e59f17782	d__Bacteria; p__Planctomycetota; c__Planctomycetes; o__Pirellulales; f__Pirellulaceae; g__Pirellula; s__uncultured_soil	0	0	12	0	11	41	34	8	18	0
87a8327859faf5903bc1350ab647f980	d__Bacteria; p__Planctomycetota; c__Planctomycetes; o__Pirellulales; f__Pirellulaceae; g__Pirellula; s__uncultured_soil	0	19	8	26	12	76	21	40	36	23
1e8f1b2f052ef6f196f14a1a5dc60be5	d__Bacteria; p__Planctomycetota; c__Planctomycetes; o__Pirellulales; f__Pirellulaceae; g__Pirellula; s__uncultured_soil	28	72	42	18	60	62	100	18	50	0
b573f66320d9e98f6037103f75bee49c	d__Bacteria; p__Planctomycetota; c__Planctomycetes; o__Pirellulales; f__Pirellulaceae; g__Pirellula; s__uncultured_soil	12	9	7	0	0	0	16	34	28	11
5d06523a2916601a91bf257199dbceb3	d__Bacteria; p__Planctomycetota; c__Planctomycetes; o__Pirellulales; f__Pirellulaceae; g__Pirellula; s__uncultured_soil	0	15	0	0	0	12	6	15	23	18
123569a355717caab12acd3f16842a43	d__Bacteria; p__Planctomycetota; c__Planctomycetes; o__Pirellulales; f__Pirellulaceae; g__Rhodopirellula	0	11	0	10	8	14	0	0	9	0
fce3a5c23e6e9a6dd7996c335c5b3846	d__Bacteria; p__Planctomycetota; c__Planctomycetes; o__Pirellulales; f__Pirellulaceae; g__Rhodopirellula; s__uncultured_Pirellula	7	18	6	36	0	9	9	0	10	0
d5dd894eaecb1f665d2dad9cf04fd8e6	d__Bacteria; p__Planctomycetota; c__Planctomycetes; o__Pirellulales; f__Pirellulaceae; g__uncultured	26	14	16	11	0	16	16	10	17	0
24f290abea98ef786ff2c97566cc0511	d__Bacteria; p__Planctomycetota; c__Planctomycetes; o__Pirellulales; f__Pirellulaceae; g__uncultured	0	0	40	8	0	0	0	0	19	0
0f7ad7d4fcf19f374273ddf959a4a627	d__Bacteria; p__Planctomycetota; c__Planctomycetes; o__Pirellulales; f__Pirellulaceae; g__uncultured	0	17	4	0	12	0	9	0	6	0
f0030240c7554692a16e1dc225cf5b1f	d__Bacteria; p__Planctomycetota; c__Planctomycetes; o__Pirellulales; f__Pirellulaceae; g__uncultured	0	0	22	9	0	0	52	49	0	0
49e7c72bc51ee600001da50eb31b671e	d__Bacteria; p__Planctomycetota; c__Planctomycetes; o__Pirellulales; f__Pirellulaceae; g__uncultured	0	39	0	0	35	34	0	54	28	40
836c5d1def272351116c2fafb984ebdf	d__Bacteria; p__Planctomycetota; c__Planctomycetes; o__Pirellulales; f__Pirellulaceae; g__uncultured	8	39	5	5	0	11	0	3	0	0
36b9d375b2ffec251207bcb6b9f33b8b	d__Bacteria; p__Planctomycetota; c__Planctomycetes; o__Pirellulales; f__Pirellulaceae; g__uncultured	0	35	12	27	0	0	0	0	0	0
c1e2c520f4842ba19cf8cb0ea4ee6d00	d__Bacteria; p__Planctomycetota; c__Planctomycetes; o__Pirellulales; f__Pirellulaceae; g__uncultured	38	19	17	0	0	38	9	0	15	0
8d2e32802d9c1f400f80fe615e54f134	d__Bacteria; p__Planctomycetota; c__Planctomycetes; o__Pirellulales; f__Pirellulaceae; g__uncultured	11	0	0	0	12	5	0	12	17	35
9a78227088a89e8797e4c2dedb42a80f	d__Bacteria; p__Planctomycetota; c__Planctomycetes; o__Pirellulales; f__Pirellulaceae; g__uncultured	26	0	0	0	0	58	0	0	0	0
a086a07549740f0d63525c01cf6faff7	d__Bacteria; p__Planctomycetota; c__Planctomycetes; o__Pirellulales; f__Pirellulaceae; g__uncultured; s__uncultured_bacterium	0	40	0	8	9	0	0	0	0	0
53013c03979cbd92df15180c09c96e86	d__Bacteria; p__Planctomycetota; c__Planctomycetes; o__Pirellulales; f__Pirellulaceae; g__uncultured; s__uncultured_bacterium	27	28	40	44	33	26	34	55	99	64
406ba47bb86db389d7022164891a5ac6	d__Bacteria; p__Planctomycetota; c__Planctomycetes; o__Pirellulales; f__Pirellulaceae; g__uncultured; s__uncultured_bacterium	60	0	0	0	61	51	33	46	36	121
a04c3d7cf619d7ea647bc3f95ad1501a	d__Bacteria; p__Planctomycetota; c__Planctomycetes; o__Pirellulales; f__Pirellulaceae; g__uncultured; s__uncultured_bacterium	19	12	15	10	14	0	20	17	49	17
b2b8738a44dae9c7d74ee90285b75a43	d__Bacteria; p__Planctomycetota; c__Planctomycetes; o__Pirellulales; f__Pirellulaceae; g__uncultured; s__uncultured_bacterium	19	19	24	68	0	14	0	11	13	0
9ad583bb95c71269fd9821b1acfe8e46	d__Bacteria; p__Planctomycetota; c__Planctomycetes; o__Pirellulales; f__Pirellulaceae; g__uncultured; s__uncultured_bacterium	20	15	12	28	16	27	28	19	27	0
31a158233b3fce56aa37f3698e833c16	d__Bacteria; p__Planctomycetota; c__Planctomycetes; o__Pirellulales; f__Pirellulaceae; g__uncultured; s__uncultured_bacterium	0	35	9	15	14	16	5	0	22	25
3e0df523fe17e39122e3360da640a2fc	d__Bacteria; p__Planctomycetota; c__Planctomycetes; o__Pirellulales; f__Pirellulaceae; g__uncultured; s__uncultured_bacterium	17	67	20	0	17	19	9	28	37	0
f8727dd02b9359d53b3f23f08fdbb309	d__Bacteria; p__Planctomycetota; c__Planctomycetes; o__Pirellulales; f__Pirellulaceae; g__uncultured; s__uncultured_Planctomycetaceae	0	49	26	20	0	17	0	0	17	0
b4c10ae016c4c9ddc6f5e70e515db772	d__Bacteria; p__Planctomycetota; c__Planctomycetes; o__Pirellulales; f__Pirellulaceae; g__uncultured; s__uncultured_Planctomycetaceae	0	0	0	0	0	0	0	19	0	71
3364c19e3c40b305498a220a8adb1c1b	d__Bacteria; p__Planctomycetota; c__Planctomycetes; o__Pirellulales; f__Pirellulaceae; g__uncultured; s__uncultured_Planctomycetaceae	17	0	9	0	17	18	12	38	57	32
369ac7ee33c99b0de5145ad28f4ae578	d__Bacteria; p__Planctomycetota; c__Planctomycetes; o__Pirellulales; f__Pirellulaceae; g__uncultured; s__uncultured_Planctomycetaceae	0	0	0	0	0	0	0	0	0	119
62a4e0735166f8aa69402962c085cf27	d__Bacteria; p__Planctomycetota; c__Planctomycetes; o__Pirellulales; f__Pirellulaceae; g__uncultured; s__uncultured_Planctomycetaceae	0	0	0	0	0	0	0	0	50	0
b158c680313412a90d374839eaf1fc71	d__Bacteria; p__Planctomycetota; c__Planctomycetes; o__Pirellulales; f__Pirellulaceae; g__uncultured; s__uncultured_Planctomycetaceae	21	0	29	0	52	69	22	38	54	49
4654daba8e4eb3e0a966597d150a65ac	d__Bacteria; p__Planctomycetota; c__Planctomycetes; o__Pirellulales; f__Pirellulaceae; g__uncultured; s__uncultured_Planctomycetaceae	49	55	30	49	73	57	40	44	44	68
e1c4882dc7d060c23029bf7ee3c3813c	d__Bacteria; p__Planctomycetota; c__Planctomycetes; o__Pirellulales; f__Pirellulaceae; g__uncultured; s__uncultured_Planctomycetaceae	39	10	17	17	35	34	18	50	69	100
f41f06ded6a0deac3f19b65402ac83fa	d__Bacteria; p__Planctomycetota; c__Planctomycetes; o__Pirellulales; f__Pirellulaceae; g__uncultured; s__uncultured_Planctomycetaceae	0	0	29	51	0	0	11	11	16	0
b5247fa44938082ee9eb8b4e7cf8153c	d__Bacteria; p__Planctomycetota; c__Planctomycetes; o__Planctomycetales; f__Rubinisphaeraceae; g__Planctomicrobium; s__uncultured_bacterium	21	72	27	31	12	14	8	17	58	24
c9c6bda0f1a71f8246dac71122b9260a	d__Bacteria; p__Planctomycetota; c__Planctomycetes; o__Planctomycetales; f__Rubinisphaeraceae; g__Planctomicrobium; s__uncultured_bacterium	15	0	7	23	0	14	12	0	27	0
334033af8997c55cd449852e18545e3b	d__Bacteria; p__Planctomycetota; c__Planctomycetes; o__Planctomycetales; f__Rubinisphaeraceae; g__SH-PL14; s__uncultured_Planctomycetaceae	40	18	5	7	29	34	24	32	77	135
b07f0f3bbdaa20f67f60e4869ee46b7b	d__Bacteria; p__Planctomycetota; c__Planctomycetes; o__Planctomycetales; f__Rubinisphaeraceae; g__SH-PL14; s__uncultured_Planctomycetaceae	18	15	12	0	27	23	0	0	0	0
f5d3e8d33335f40cd14bc5a181e7fb86	d__Bacteria; p__Planctomycetota; c__Planctomycetes; o__Planctomycetales; f__uncultured; g__uncultured	26	0	23	9	0	0	0	29	0	28
40e4c9eaf54f1082c73f6988204aeb60	d__Bacteria; p__Planctomycetota; c__Planctomycetes; o__Planctomycetales; f__uncultured; g__uncultured	0	0	0	0	10	3	15	2	18	11
7db6810c0af126073c32f83a55929376	d__Bacteria; p__Planctomycetota; c__Planctomycetes; o__Planctomycetales; f__uncultured; g__uncultured	0	13	11	0	0	13	0	10	16	39
a4bcd7700dc74835a6ffe1166ac4c1d3	d__Bacteria; p__Planctomycetota; c__Planctomycetes; o__Planctomycetales; f__uncultured; g__uncultured	0	0	6	0	91	0	0	0	0	0
3f7e5abd079c040e4f789e0cbd02efc8	d__Bacteria; p__Planctomycetota; c__Planctomycetes; o__Planctomycetales; f__uncultured; g__uncultured	0	0	0	0	0	0	0	19	9	46
070bea19875c6959cf25042c9e2434d1	d__Bacteria; p__Planctomycetota; c__Planctomycetes; o__Planctomycetales; f__uncultured; g__uncultured	42	0	0	0	0	0	0	0	0	38
cf790e6922969d955ec6b6425bedc81d	d__Bacteria; p__Planctomycetota; c__Planctomycetes; o__Planctomycetales; f__uncultured; g__uncultured	0	28	20	20	0	16	0	0	0	0
95a3df140745a241bfd953482d27bf8b	d__Bacteria; p__Planctomycetota; c__Planctomycetes; o__Planctomycetales; f__uncultured; g__uncultured	0	0	0	0	0	34	0	0	51	34
0d52228b86dd07ced13745c47ef5e339	d__Bacteria; p__Planctomycetota; c__Planctomycetes; o__Planctomycetales; f__uncultured; g__uncultured	8	17	7	0	8	5	0	4	14	14
22484776f687c48b8f5d26f9af377eaf	d__Bacteria; p__Planctomycetota; c__Planctomycetes; o__Planctomycetales; f__uncultured; g__uncultured	11	6	12	12	0	0	0	5	12	0
43255a7da50eafa15dfa676334664ea8	d__Bacteria; p__Planctomycetota; c__Planctomycetes; o__Planctomycetales; f__uncultured; g__uncultured	9	14	22	11	16	38	28	13	31	39
fdd708aa51806f6e3dcd2f743222ddfc	d__Bacteria; p__Planctomycetota; c__Planctomycetes; o__Planctomycetales; f__uncultured; g__uncultured	29	0	9	0	12	29	5	3	6	61
9949a8d3b41d0dd2044d74d47f4113b6	d__Bacteria; p__Planctomycetota; c__Planctomycetes; o__Planctomycetales; f__uncultured; g__uncultured	18	0	0	0	0	0	0	13	19	39
f99ab355e2484936f6cc9ab358b1af92	d__Bacteria; p__Planctomycetota; c__Planctomycetes; o__Planctomycetales; f__uncultured; g__uncultured	31	0	0	0	20	0	10	40	22	41
e018e8612d879de6b9d260c25c0fa665	d__Bacteria; p__Planctomycetota; c__Planctomycetes; o__Planctomycetales; f__uncultured; g__uncultured	0	28	13	4	12	3	0	10	19	27
222add292b60cdd6058c9e9c4eb9ed1d	d__Bacteria; p__Planctomycetota; c__Planctomycetes; o__Planctomycetales; f__uncultured; g__uncultured	11	7	3	0	35	1	21	4	0	1
38d893f8b1d7c96f31046bb5caf40ff0	d__Bacteria; p__Planctomycetota; c__Planctomycetes; o__Planctomycetales; f__uncultured; g__uncultured	44	10	8	12	11	17	0	22	12	45
dff03abb96a1b38e68d8e0f4034b6bc5	d__Bacteria; p__Planctomycetota; c__Planctomycetes; o__Planctomycetales; f__uncultured; g__uncultured	30	0	0	0	0	61	35	32	0	40
109c4899cce1cdda87bbc5984513c2bc	d__Bacteria; p__Planctomycetota; c__Planctomycetes; o__Planctomycetales; f__uncultured; g__uncultured	0	13	0	0	0	13	0	0	17	0
6dc3449e4e6028f63074362d3055136a	d__Bacteria; p__Planctomycetota; c__Planctomycetes; o__Planctomycetales; f__uncultured; g__uncultured; s__uncultured_bacterium	0	4	0	0	0	11	3	27	14	22
6f79327bb2fea24de380eb036d864749	d__Bacteria; p__Planctomycetota; c__Planctomycetes; o__Planctomycetales; f__uncultured; g__uncultured; s__uncultured_bacterium	0	0	11	17	0	18	0	0	0	0
b5f4fc9eae11f1cedb823c66e90f8025	d__Bacteria; p__Planctomycetota; c__Planctomycetes; o__Planctomycetales; f__uncultured; g__uncultured; s__uncultured_bacterium	32	39	14	23	4	20	28	13	36	4
af4ba9e36c8649ac3eb689a0f0af488a	d__Bacteria; p__Planctomycetota; c__Planctomycetes; o__Planctomycetales; f__uncultured; g__uncultured; s__uncultured_organism	0	9	18	6	28	25	15	18	13	28
c236e89c21b38c90bcd961ea4bad9a0e	d__Bacteria; p__Planctomycetota; c__Planctomycetes; o__Planctomycetales; f__uncultured; g__uncultured; s__uncultured_Planctomyces	0	12	8	0	0	28	15	24	29	0
d06297ddb06ee85e557788fc2db0b4ba	d__Bacteria; p__Planctomycetota; c__vadinHA49; o__vadinHA49; f__vadinHA49; g__vadinHA49; s__uncultured_bacterium	0	25	0	0	16	27	0	0	27	0
f237ed7bf4ad85055e95d6356703cc18	d__Bacteria; p__Planctomycetota; c__vadinHA49; o__vadinHA49; f__vadinHA49; g__vadinHA49; s__uncultured_bacterium	14	0	35	34	37	0	55	15	0	0
61c026130cafc9f7e800379e57da6cf8	d__Bacteria; p__Proteobacteria; c__Alphaproteobacteria; o__Acetobacterales; f__Acetobacteraceae; g__uncultured	0	0	0	0	0	0	25	28	0	32
0d19c17c419f83571591a16e98de5119	d__Bacteria; p__Proteobacteria; c__Alphaproteobacteria; o__Azospirillales; f__uncultured; g__uncultured; s__uncultured_bacterium	58	62	59	67	54	62	54	60	59	0
7bfaed1c6c84fdd44ed178b08dd2cee2	d__Bacteria; p__Proteobacteria; c__Alphaproteobacteria; o__Azospirillales; f__uncultured; g__uncultured; s__uncultured_bacterium	31	29	23	25	41	54	0	0	25	34
32c2e3648861a22496b7434d488369ee	d__Bacteria; p__Proteobacteria; c__Alphaproteobacteria; o__Azospirillales; f__uncultured; g__uncultured; s__uncultured_bacterium	0	9	13	13	5	27	0	0	7	0
0da7e268ee14c85762fb5aaaa748be86	d__Bacteria; p__Proteobacteria; c__Alphaproteobacteria; o__Caulobacterales; f__Caulobacteraceae; g__Phenylobacterium	0	0	0	0	0	0	16	30	49	24
404aa6989a54cbbd2a237514b68d84f7	d__Bacteria; p__Proteobacteria; c__Alphaproteobacteria; o__Caulobacterales; f__Hyphomonadaceae; g__Hirschia; s__uncultured_bacterium	0	0	8	0	8	13	12	30	0	0
931ad38c22dd9db723b3851dc2512b90	d__Bacteria; p__Proteobacteria; c__Alphaproteobacteria; o__Caulobacterales; f__Hyphomonadaceae; g__SWB02	0	0	0	0	0	0	0	32	29	43
f7690a4707c578be7b61c56313bf7526	d__Bacteria; p__Proteobacteria; c__Alphaproteobacteria; o__Caulobacterales; f__Hyphomonadaceae; g__SWB02	15	36	16	5	115	34	44	32	51	0
e4c833be64fc454892a7b042e861d7ae	d__Bacteria; p__Proteobacteria; c__Alphaproteobacteria; o__Caulobacterales; f__Hyphomonadaceae; g__SWB02; s__uncultured_bacterium	0	0	0	0	0	0	27	0	0	41
94e665bab373cf6c9b1fe6f9ffbfc5d9	d__Bacteria; p__Proteobacteria; c__Alphaproteobacteria; o__Caulobacterales; f__Hyphomonadaceae; g__SWB02; s__uncultured_bacterium	14	0	0	0	0	14	8	11	0	19
3ef785f782c323bf1ddb0e8f2a5d498a	d__Bacteria; p__Proteobacteria; c__Alphaproteobacteria; o__Caulobacterales; f__Hyphomonadaceae; g__SWB02; s__uncultured_bacterium	12	54	9	11	11	29	0	0	7	0
434bd219acbda65060af63f324cf19f9	d__Bacteria; p__Proteobacteria; c__Alphaproteobacteria; o__Defluviicoccales; f__Defluviicoccaceae; g__Defluviicoccus	0	4	14	14	0	0	9	0	11	0
3067723e016890fe6703bc11af6162bd	d__Bacteria; p__Proteobacteria; c__Alphaproteobacteria; o__Defluviicoccales; f__Defluviicoccaceae; g__Defluviicoccus	0	17	0	11	13	0	17	25	0	13
539f71aed1085e8d2e02629d8185d37c	d__Bacteria; p__Proteobacteria; c__Alphaproteobacteria; o__Defluviicoccales; f__Defluviicoccaceae; g__Defluviicoccus	19	0	13	0	0	15	0	0	14	0
907adc47b4405540123c0e737d12ed71	d__Bacteria; p__Proteobacteria; c__Alphaproteobacteria; o__Defluviicoccales; f__Defluviicoccaceae; g__Defluviicoccus; s__uncultured_Defluviicoccus	0	17	15	14	23	0	0	15	21	37
589ca139639d15257887fb5bac23f661	d__Bacteria; p__Proteobacteria; c__Alphaproteobacteria; o__Dongiales; f__Dongiaceae; g__Dongia	0	0	0	0	0	42	14	36	20	28
ff7108c91975fb8420457b7fe8024c43	d__Bacteria; p__Proteobacteria; c__Alphaproteobacteria; o__Dongiales; f__Dongiaceae; g__Dongia	6	0	0	0	13	14	5	6	11	28
bd45447e8453c1bc872fe7673a95b53e	d__Bacteria; p__Proteobacteria; c__Alphaproteobacteria; o__Dongiales; f__Dongiaceae; g__Dongia	0	0	9	14	10	25	33	80	57	0
f84bd45eed5a54ebe47169879eddf37b	d__Bacteria; p__Proteobacteria; c__Alphaproteobacteria; o__Elsterales; f__uncultured; g__uncultured	0	0	5	0	18	6	12	21	0	53
5232046b28d97269ad9467588658d9e0	d__Bacteria; p__Proteobacteria; c__Alphaproteobacteria; o__Elsterales; f__uncultured; g__uncultured	0	0	0	0	7	8	17	26	0	0
47af7235eef4d4288fbe46280ab3b0bb	d__Bacteria; p__Proteobacteria; c__Alphaproteobacteria; o__Elsterales; f__uncultured; g__uncultured	0	0	0	0	0	18	24	18	13	0
20d6157e8a024e0e7c8eb351e14dd5d8	d__Bacteria; p__Proteobacteria; c__Alphaproteobacteria; o__Elsterales; f__uncultured; g__uncultured	28	0	0	0	0	45	0	0	0	0
4592bf05266be251a7b61dcca975b091	d__Bacteria; p__Proteobacteria; c__Alphaproteobacteria; o__Elsterales; f__uncultured; g__uncultured	0	0	0	0	19	6	8	13	12	0
5eebb535026444ab056b044b451f81b7	d__Bacteria; p__Proteobacteria; c__Alphaproteobacteria; o__Elsterales; f__uncultured; g__uncultured	0	9	6	0	25	15	0	0	12	41
95a8a299779e47ec1cc7f2495ac0b70d	d__Bacteria; p__Proteobacteria; c__Alphaproteobacteria; o__Micropepsales; f__Micropepsaceae; g__uncultured; s__uncultured_Acidobacterium	15	0	0	0	10	12	12	6	0	0
a3421ea3e3a153120e66f722fc1669fd	d__Bacteria; p__Proteobacteria; c__Alphaproteobacteria; o__Reyranellales; f__Reyranellaceae; g__Reyranella	12	0	6	8	13	34	0	0	0	0
1f0c739192d606a3f519e45ccb7e992f	d__Bacteria; p__Proteobacteria; c__Alphaproteobacteria; o__Rhizobiales; f__A0839; g__A0839; s__uncultured_bacterium	0	0	0	0	41	0	0	0	0	53
14a77b4fa0602f152dce1834afe8b9c4	d__Bacteria; p__Proteobacteria; c__Alphaproteobacteria; o__Rhizobiales; f__Amb-16S-1323; g__Amb-16S-1323; s__uncultured_bacterium	0	31	11	0	8	14	0	0	0	0
675f287d70a622c1c4cd8e1b634e8aed	d__Bacteria; p__Proteobacteria; c__Alphaproteobacteria; o__Rhizobiales; f__Beijerinckiaceae	103	20	34	31	31	70	7	34	38	64
ef8cf58effc6aef09a9ab363124e77b6	d__Bacteria; p__Proteobacteria; c__Alphaproteobacteria; o__Rhizobiales; f__Beijerinckiaceae; g__Rhodoblastus	17	0	0	9	0	3	0	0	26	0
be65f73844d43a66f37dfe82aefbd4c8	d__Bacteria; p__Proteobacteria; c__Alphaproteobacteria; o__Rhizobiales; f__Hyphomicrobiaceae	0	0	7	3	23	78	0	0	0	0
65443081a77b264b88eb8bcbafa7a644	d__Bacteria; p__Proteobacteria; c__Alphaproteobacteria; o__Rhizobiales; f__Hyphomicrobiaceae; g__Hyphomicrobium	85	118	94	99	32	131	24	80	58	0
b2aa92348c37a98a1b0b41749d43264a	d__Bacteria; p__Proteobacteria; c__Alphaproteobacteria; o__Rhizobiales; f__Hyphomicrobiaceae; g__Hyphomicrobium	35	31	44	38	0	40	0	0	61	0
5485c33fa930b623bcb60a6f8a02dc9f	d__Bacteria; p__Proteobacteria; c__Alphaproteobacteria; o__Rhizobiales; f__Hyphomicrobiaceae; g__Pedomicrobium	46	99	82	44	48	144	53	20	45	62
19fe8c41c22e1367134b69393aea5409	d__Bacteria; p__Proteobacteria; c__Alphaproteobacteria; o__Rhizobiales; f__Hyphomicrobiaceae; g__Pedomicrobium	55	39	64	49	0	46	0	24	34	0
47c7cadb679376ae9176066f51571189	d__Bacteria; p__Proteobacteria; c__Alphaproteobacteria; o__Rhizobiales; f__Hyphomicrobiaceae; g__Pedomicrobium	0	21	14	19	0	38	0	0	0	0
681717496ec04bd2b21812c81106069b	d__Bacteria; p__Proteobacteria; c__Alphaproteobacteria; o__Rhizobiales; f__Hyphomicrobiaceae; g__Pedomicrobium	19	0	0	16	48	30	0	25	27	84
723b93d96cd4ef846d17b63e0bba89d5	d__Bacteria; p__Proteobacteria; c__Alphaproteobacteria; o__Rhizobiales; f__Hyphomicrobiaceae; g__Pedomicrobium	84	122	87	86	91	93	68	0	87	65
3040add994f3a4a63c1122fb789e3254	d__Bacteria; p__Proteobacteria; c__Alphaproteobacteria; o__Rhizobiales; f__Hyphomicrobiaceae; g__Pedomicrobium	28	19	17	27	32	12	36	28	25	44
09c597e3074b58742804147304ee712a	d__Bacteria; p__Proteobacteria; c__Alphaproteobacteria; o__Rhizobiales; f__Hyphomicrobiaceae; g__Pedomicrobium	0	0	0	0	0	0	0	23	38	22
eeb8518a10074259ee16df49ac420725	d__Bacteria; p__Proteobacteria; c__Alphaproteobacteria; o__Rhizobiales; f__Hyphomicrobiaceae; g__Pedomicrobium	0	0	0	0	0	25	0	12	12	26
fee7b2d9407f71144eadac6296052449	d__Bacteria; p__Proteobacteria; c__Alphaproteobacteria; o__Rhizobiales; f__Hyphomicrobiaceae; g__Pedomicrobium	0	0	0	0	0	4	0	25	10	24
ebdd3655e642917a697e1d49e3b5a358	d__Bacteria; p__Proteobacteria; c__Alphaproteobacteria; o__Rhizobiales; f__Hyphomicrobiaceae; g__Pedomicrobium	0	23	15	0	0	27	0	11	0	37
0cf31283ada748fde9366dce52ee281d	d__Bacteria; p__Proteobacteria; c__Alphaproteobacteria; o__Rhizobiales; f__Hyphomicrobiaceae; g__Pedomicrobium	78	80	71	70	38	88	0	28	65	49
790a8f882415a0d87172e68253b4b5d0	d__Bacteria; p__Proteobacteria; c__Alphaproteobacteria; o__Rhizobiales; f__Hyphomicrobiaceae; g__Pedomicrobium	28	13	23	27	6	0	7	7	13	21
9930c02a87f923b647851c8849142ac9	d__Bacteria; p__Proteobacteria; c__Alphaproteobacteria; o__Rhizobiales; f__Hyphomicrobiaceae; g__Pedomicrobium	25	0	0	0	0	22	0	0	0	61
6c2390e676f7fb50ce41056cd0c0b44d	d__Bacteria; p__Proteobacteria; c__Alphaproteobacteria; o__Rhizobiales; f__Hyphomicrobiaceae; g__Pedomicrobium	0	32	0	0	38	0	0	0	0	0
7db5334239a7940cb5c6c417d7a45820	d__Bacteria; p__Proteobacteria; c__Alphaproteobacteria; o__Rhizobiales; f__Hyphomicrobiaceae; g__Pedomicrobium; s__uncultured_bacterium	0	0	0	17	29	0	0	0	23	0
04954f2399ff661dcb49175477adb4f5	d__Bacteria; p__Proteobacteria; c__Alphaproteobacteria; o__Rhizobiales; f__KF-JG30-B3; g__KF-JG30-B3	20	0	37	25	94	88	43	74	50	86
9c5ab299adbd3fce52797a4ff302d44e	d__Bacteria; p__Proteobacteria; c__Alphaproteobacteria; o__Rhizobiales; f__KF-JG30-B3; g__KF-JG30-B3	0	0	0	0	0	35	29	54	29	78
03ad81123e4ac06141885ad9742831b1	d__Bacteria; p__Proteobacteria; c__Alphaproteobacteria; o__Rhizobiales; f__KF-JG30-B3; g__KF-JG30-B3	0	0	0	0	0	0	0	39	33	0
c6b21bbb79916d5e743d5b2744e885a9	d__Bacteria; p__Proteobacteria; c__Alphaproteobacteria; o__Rhizobiales; f__KF-JG30-B3; g__KF-JG30-B3	63	162	60	73	133	75	67	40	50	0
27842686c5b42f377b3285ebfa5b810b	d__Bacteria; p__Proteobacteria; c__Alphaproteobacteria; o__Rhizobiales; f__Labraceae; g__Labrys	15	0	0	0	7	19	12	20	23	17
2008afbfe143b33dff2ca4aee1b819a0	d__Bacteria; p__Proteobacteria; c__Alphaproteobacteria; o__Rhizobiales; f__Methyloligellaceae	34	0	0	0	0	0	0	0	0	29
88895d3ee685193d08537926b203efef	d__Bacteria; p__Proteobacteria; c__Alphaproteobacteria; o__Rhizobiales; f__Methyloligellaceae; g__Methyloligellaceae; s__uncultured_bacterium	280	224	180	169	110	212	85	144	151	198
94e88276783045bd992c3852d453ac05	d__Bacteria; p__Proteobacteria; c__Alphaproteobacteria; o__Rhizobiales; f__Methyloligellaceae; g__uncultured	43	25	0	26	0	31	0	0	0	0
4999b9830b2bd9f1b53f99a57c50df15	d__Bacteria; p__Proteobacteria; c__Alphaproteobacteria; o__Rhizobiales; f__Methyloligellaceae; g__uncultured	50	16	106	87	0	0	0	41	39	0
946b3e8989916290bf0408fa963adffc	d__Bacteria; p__Proteobacteria; c__Alphaproteobacteria; o__Rhizobiales; f__Methyloligellaceae; g__uncultured	0	0	0	0	0	0	0	0	0	117
8c216a0fac080a081ed7818a6a12b2f6	d__Bacteria; p__Proteobacteria; c__Alphaproteobacteria; o__Rhizobiales; f__Methyloligellaceae; g__uncultured	101	0	0	0	34	55	0	27	35	262
33cdd9c74b9a458c78bbbdd2a96a061f	d__Bacteria; p__Proteobacteria; c__Alphaproteobacteria; o__Rhizobiales; f__Methyloligellaceae; g__uncultured	21	50	12	0	8	11	0	0	9	35
b307bdaef0892f7d257266c9a4737057	d__Bacteria; p__Proteobacteria; c__Alphaproteobacteria; o__Rhizobiales; f__Methyloligellaceae; g__uncultured	227	199	356	290	127	186	76	121	232	77
13b71010f7e0e4f22b7537e61ab07b97	d__Bacteria; p__Proteobacteria; c__Alphaproteobacteria; o__Rhizobiales; f__Methyloligellaceae; g__uncultured	36	31	34	0	0	48	0	31	0	55
7b74b5f2921bc1b92925a578ac0ebf36	d__Bacteria; p__Proteobacteria; c__Alphaproteobacteria; o__Rhizobiales; f__Methyloligellaceae; g__uncultured; s__metagenome	163	57	79	92	45	83	43	66	91	346
0967af361a2a9894e6a75f09b4e1d1fc	d__Bacteria; p__Proteobacteria; c__Alphaproteobacteria; o__Rhizobiales; f__Rhizobiaceae	27	0	8	0	24	32	22	50	51	72
15710fa0a015661b6eca5badfe4ad132	d__Bacteria; p__Proteobacteria; c__Alphaproteobacteria; o__Rhizobiales; f__Rhizobiaceae	19	17	0	27	13	25	0	42	26	51
0ede3c7190a2465eee463e808f71ea3b	d__Bacteria; p__Proteobacteria; c__Alphaproteobacteria; o__Rhizobiales; f__Rhizobiaceae; g__Allorhizobium-Neorhizobium-Pararhizobium-Rhizobium	0	0	8	0	0	14	0	0	28	0
36cba54ce870d9bcf47a910768f62197	d__Bacteria; p__Proteobacteria; c__Alphaproteobacteria; o__Rhizobiales; f__Rhizobiaceae; g__Allorhizobium-Neorhizobium-Pararhizobium-Rhizobium	6	0	0	0	3	0	0	10	40	12
4236f8c43d3cf8a1134f9d327043e686	d__Bacteria; p__Proteobacteria; c__Alphaproteobacteria; o__Rhizobiales; f__Rhizobiales_Incertae_Sedis; g__Bauldia; s__uncultured_bacterium	0	0	10	0	16	0	1	5	0	50
b9bca6495adcba639b87bb048cfb55bf	d__Bacteria; p__Proteobacteria; c__Alphaproteobacteria; o__Rhizobiales; f__Rhizobiales_Incertae_Sedis; g__Nordella	20	29	20	16	0	0	0	8	12	0
2a843f4a1fa2040a8810244a4ffddb26	d__Bacteria; p__Proteobacteria; c__Alphaproteobacteria; o__Rhizobiales; f__Rhizobiales_Incertae_Sedis; g__Nordella; s__Nordella_oligomobilis	0	17	0	0	0	0	12	0	17	25
a3a83ba48426c8c0559306b0b1e7f89d	d__Bacteria; p__Proteobacteria; c__Alphaproteobacteria; o__Rhizobiales; f__Rhizobiales_Incertae_Sedis; g__Nordella; s__uncultured_bacterium	0	0	0	0	0	0	0	25	34	30
39bcf58218126b3381dc4fda11a4ac06	d__Bacteria; p__Proteobacteria; c__Alphaproteobacteria; o__Rhizobiales; f__Rhodomicrobiaceae; g__Rhodomicrobium	39	0	0	0	0	20	0	0	0	0
10f80bd64d85cadce506b78f83fa61c6	d__Bacteria; p__Proteobacteria; c__Alphaproteobacteria; o__Rhizobiales; f__Rhodomicrobiaceae; g__Rhodomicrobium	14	0	12	0	13	0	0	0	17	0
c2c1812d5a6224cce185cb1c2ed5af74	d__Bacteria; p__Proteobacteria; c__Alphaproteobacteria; o__Rhizobiales; f__Rhodomicrobiaceae; g__Rhodomicrobium	3	8	6	0	12	5	8	9	11	0
48961e4f3661444af975bbb1257b331f	d__Bacteria; p__Proteobacteria; c__Alphaproteobacteria; o__Rhizobiales; f__Rhodomicrobiaceae; g__Rhodomicrobium; s__uncultured_bacterium	37	18	26	19	0	15	15	24	0	0
a87e15b58f6a33ec2f731896e821b33e	d__Bacteria; p__Proteobacteria; c__Alphaproteobacteria; o__Rhizobiales; f__Rhodomicrobiaceae; g__Rhodomicrobium; s__uncultured_Rhodomicrobium	11	15	7	4	40	0	0	0	0	0
6f2f2be29a3a94ef21f9242b98a8c5ca	d__Bacteria; p__Proteobacteria; c__Alphaproteobacteria; o__Rhizobiales; f__Xanthobacteraceae	29	0	0	3	8	0	0	19	17	29
038fa4065d152073afdca47355a8e581	d__Bacteria; p__Proteobacteria; c__Alphaproteobacteria; o__Rhizobiales; f__Xanthobacteraceae	27	0	0	0	0	56	0	0	11	0
98e900675c866d391ce23a1d915d3656	d__Bacteria; p__Proteobacteria; c__Alphaproteobacteria; o__Rhizobiales; f__Xanthobacteraceae	23	0	0	0	13	14	28	39	53	72
8541a13415ff84568803f8892080f530	d__Bacteria; p__Proteobacteria; c__Alphaproteobacteria; o__Rhizobiales; f__Xanthobacteraceae	22	0	13	0	0	0	13	0	27	0
33ebd1d233a340ffeefdc90cf5cc2c7a	d__Bacteria; p__Proteobacteria; c__Alphaproteobacteria; o__Rhizobiales; f__Xanthobacteraceae	269	75	143	89	186	439	184	305	228	1613
3c7354da086cf09053f9b96e543b8c23	d__Bacteria; p__Proteobacteria; c__Alphaproteobacteria; o__Rhizobiales; f__Xanthobacteraceae	16	0	0	0	22	23	0	0	15	0
67fe68b10effbc7af1e15eb1d66f58af	d__Bacteria; p__Proteobacteria; c__Alphaproteobacteria; o__Rhizobiales; f__Xanthobacteraceae	79	0	0	0	0	0	6	9	0	34
009264929a078f6263ead0662c85639a	d__Bacteria; p__Proteobacteria; c__Alphaproteobacteria; o__Rhizobiales; f__Xanthobacteraceae	73	25	26	0	121	63	0	0	40	288
3e90e0b2b9972d0925e93c58904be39d	d__Bacteria; p__Proteobacteria; c__Alphaproteobacteria; o__Rhizobiales; f__Xanthobacteraceae	0	21	0	0	0	0	0	0	0	56
f8ce10313354d83c881de7ee809355fa	d__Bacteria; p__Proteobacteria; c__Alphaproteobacteria; o__Rhizobiales; f__Xanthobacteraceae	0	0	0	0	0	0	0	0	0	136
53cf71d1f9b9d9df8234055d4d2dc6f4	d__Bacteria; p__Proteobacteria; c__Alphaproteobacteria; o__Rhizobiales; f__Xanthobacteraceae	0	35	0	29	0	0	0	0	29	0
95aca420524f98f37df6918228043ecf	d__Bacteria; p__Proteobacteria; c__Alphaproteobacteria; o__Rhizobiales; f__Xanthobacteraceae	19	20	14	18	21	24	26	26	23	70
98fd05022204940ffa7855ec16c54d26	d__Bacteria; p__Proteobacteria; c__Alphaproteobacteria; o__Rhizobiales; f__Xanthobacteraceae	10	7	13	18	0	0	0	0	0	0
f231819fce57710086d8ff5d96d11eaf	d__Bacteria; p__Proteobacteria; c__Alphaproteobacteria; o__Rhizobiales; f__Xanthobacteraceae	41	60	0	0	0	41	0	59	35	77
7eeaf85e28b2352bfb9af0103ed38fdb	d__Bacteria; p__Proteobacteria; c__Alphaproteobacteria; o__Rhizobiales; f__Xanthobacteraceae	92	0	0	0	35	62	0	0	0	91
689aaf12007c5141c4d175289792d5d4	d__Bacteria; p__Proteobacteria; c__Alphaproteobacteria; o__Rhizobiales; f__Xanthobacteraceae; g__Bradyrhizobium	18	0	0	0	0	105	30	59	35	146
fb75fa1fac5ad54c9d64c653e50a7126	d__Bacteria; p__Proteobacteria; c__Alphaproteobacteria; o__Rhizobiales; f__Xanthobacteraceae; g__Bradyrhizobium	46	12	31	26	32	36	42	102	87	87
bd21b306e3239d079d603c16bcb8b29b	d__Bacteria; p__Proteobacteria; c__Alphaproteobacteria; o__Rhizobiales; f__Xanthobacteraceae; g__Bradyrhizobium	61	0	0	0	0	0	14	17	0	28
9db2817f5c42be6a7bcbca662959982d	d__Bacteria; p__Proteobacteria; c__Alphaproteobacteria; o__Rhizobiales; f__Xanthobacteraceae; g__Bradyrhizobium	153	18	22	24	30	179	52	63	95	219
4ea1e53edd57590211600019242c1e2a	d__Bacteria; p__Proteobacteria; c__Alphaproteobacteria; o__Rhizobiales; f__Xanthobacteraceae; g__Pseudolabrys	0	0	0	0	21	0	0	19	0	22
97774b70122c574aab876dab3c355181	d__Bacteria; p__Proteobacteria; c__Alphaproteobacteria; o__Rhizobiales; f__Xanthobacteraceae; g__Pseudolabrys	0	0	0	0	0	0	0	0	0	75
ad5db97e5236e5b1b1e5728586c8e087	d__Bacteria; p__Proteobacteria; c__Alphaproteobacteria; o__Rhizobiales; f__Xanthobacteraceae; g__uncultured	92	0	0	0	0	84	0	32	31	41
67599bd56c3992d4f6b5bd7ef3a46dc0	d__Bacteria; p__Proteobacteria; c__Alphaproteobacteria; o__Rhizobiales; f__Xanthobacteraceae; g__uncultured	18	28	44	0	0	0	25	0	10	0
aba1355e008e6d4fbfe6808d0500cc9e	d__Bacteria; p__Proteobacteria; c__Alphaproteobacteria; o__Rhizobiales; f__Xanthobacteraceae; g__uncultured	28	119	59	87	116	42	30	108	119	88
e513fca3bfa12df4b8b1a5cbfc6a1cab	d__Bacteria; p__Proteobacteria; c__Alphaproteobacteria; o__Rhizobiales; f__Xanthobacteraceae; g__uncultured	0	0	0	0	0	0	0	0	0	106
fc6eb19554411c70ec9f44de0c2f3330	d__Bacteria; p__Proteobacteria; c__Alphaproteobacteria; o__Rhizobiales; f__Xanthobacteraceae; g__uncultured	0	7	8	29	25	37	0	0	0	0
ee259de88edd81d2c076a5fc34616f45	d__Bacteria; p__Proteobacteria; c__Alphaproteobacteria; o__Rhizobiales; f__Xanthobacteraceae; g__uncultured	47	36	19	35	49	81	14	34	59	170
855d24afaf4cd7560ab87f4111a20259	d__Bacteria; p__Proteobacteria; c__Alphaproteobacteria; o__Rhizobiales; f__Xanthobacteraceae; g__uncultured	48	69	49	36	32	38	0	59	48	0
571ab8925fc4fb7195d77de30bb3ad2d	d__Bacteria; p__Proteobacteria; c__Alphaproteobacteria; o__Rhizobiales; f__Xanthobacteraceae; g__uncultured	111	0	0	0	0	39	17	29	0	78
9505fced72157469b1d328d1f989a3e7	d__Bacteria; p__Proteobacteria; c__Alphaproteobacteria; o__Rhizobiales; f__Xanthobacteraceae; g__uncultured	0	0	0	0	0	28	0	11	21	56
d0fbb05297687d9f8dffc4bfc33e301b	d__Bacteria; p__Proteobacteria; c__Alphaproteobacteria; o__Rhizobiales; f__Xanthobacteraceae; g__uncultured	35	34	23	24	24	36	22	43	37	124
f481d011eebf7fb68821201bc86cc62b	d__Bacteria; p__Proteobacteria; c__Alphaproteobacteria; o__Rhizobiales; f__Xanthobacteraceae; g__uncultured	0	0	0	0	0	0	0	0	0	76
74b9cec39b24f422b045a34a6442d0e1	d__Bacteria; p__Proteobacteria; c__Alphaproteobacteria; o__Rhizobiales; f__Xanthobacteraceae; g__uncultured	0	49	0	0	21	31	0	0	0	0
bf8ec31e5c46b8fd16d5581cada71cca	d__Bacteria; p__Proteobacteria; c__Alphaproteobacteria; o__Rhizobiales; f__Xanthobacteraceae; g__uncultured	0	0	0	14	0	0	0	0	24	41
838eee379d2fcd11c47621cb8a4c60a4	d__Bacteria; p__Proteobacteria; c__Alphaproteobacteria; o__Rhizobiales; f__Xanthobacteraceae; g__uncultured	175	0	0	0	0	46	0	0	0	0
7fcc79a13c78a3cf1bdadc0db2a52a01	d__Bacteria; p__Proteobacteria; c__Alphaproteobacteria; o__Rhizobiales; f__Xanthobacteraceae; g__uncultured	39	0	24	34	10	17	0	0	0	0
83b4b0e047542a312ee99652ad4ab5bb	d__Bacteria; p__Proteobacteria; c__Alphaproteobacteria; o__Rhizobiales; f__Xanthobacteraceae; g__uncultured	44	0	0	0	0	53	28	0	55	42
e547a85301c7df5c35e7dd85d0b239c9	d__Bacteria; p__Proteobacteria; c__Alphaproteobacteria; o__Rhizobiales; f__Xanthobacteraceae; g__uncultured	77	0	0	0	0	48	0	38	45	183
e6e78dfa445dc4f2711fb61fc4f3cb49	d__Bacteria; p__Proteobacteria; c__Alphaproteobacteria; o__Rhizobiales; f__Xanthobacteraceae; g__uncultured	0	0	0	26	0	0	0	0	40	77
28951957d5b4bd8e3714e342cfb6114b	d__Bacteria; p__Proteobacteria; c__Alphaproteobacteria; o__Rhizobiales; f__Xanthobacteraceae; g__uncultured	138	0	0	0	0	19	0	40	24	0
427de3377089f603e2c5f1ec433b3536	d__Bacteria; p__Proteobacteria; c__Alphaproteobacteria; o__Rhizobiales; f__Xanthobacteraceae; g__uncultured	10	0	6	6	9	15	0	13	13	30
cb0f42f494162bec5310d0d8f9afe5ab	d__Bacteria; p__Proteobacteria; c__Alphaproteobacteria; o__Rhizobiales; f__Xanthobacteraceae; g__uncultured	219	198	241	140	94	189	87	228	229	356
228e5a3e666cd2c17c8af6a5d0450780	d__Bacteria; p__Proteobacteria; c__Alphaproteobacteria; o__Rhizobiales; f__Xanthobacteraceae; g__uncultured	0	0	0	0	0	18	0	36	22	72
d4f9cba2dfce2f43ca3a1ccbb150abca	d__Bacteria; p__Proteobacteria; c__Alphaproteobacteria; o__Rhizobiales; f__Xanthobacteraceae; g__uncultured; s__uncultured_forest	0	0	0	0	24	0	0	19	24	19
c62069e15ec34755814a380c3092ea40	d__Bacteria; p__Proteobacteria; c__Alphaproteobacteria; o__Sphingomonadales; f__Sphingomonadaceae	0	0	0	18	0	0	0	33	0	0
58738b7c9e86d0e83a8c3f33c6778e93	d__Bacteria; p__Proteobacteria; c__Alphaproteobacteria; o__Sphingomonadales; f__Sphingomonadaceae; g__Sphingomonas	6	0	0	0	0	0	3	11	23	20
8d2a29d23de2d1b6cada06bf85915274	d__Bacteria; p__Proteobacteria; c__Alphaproteobacteria; o__Sphingomonadales; f__Sphingomonadaceae; g__Sphingomonas	33	0	0	0	0	37	29	30	16	36
275ae654c3f466695a5329596ef4ddfe	d__Bacteria; p__Proteobacteria; c__Alphaproteobacteria; o__Tistrellales; f__Geminicoccaceae; g__uncultured	6	6	25	19	9	21	6	0	28	0
a509ed1c0c6efa9195e050b309177476	d__Bacteria; p__Proteobacteria; c__Alphaproteobacteria; o__Tistrellales; f__Geminicoccaceae; g__uncultured	30	15	93	81	33	14	21	41	51	0
7abd7316008fb4510bd5a13f75ada6d7	d__Bacteria; p__Proteobacteria; c__Alphaproteobacteria; o__Tistrellales; f__Geminicoccaceae; g__uncultured; s__uncultured_bacterium	24	0	0	0	0	21	0	35	0	0
0f9153ab67a31c8bc644e96067a74df2	d__Bacteria; p__Proteobacteria; c__Alphaproteobacteria; o__Tistrellales; f__Geminicoccaceae; g__uncultured; s__uncultured_bacterium	164	223	279	303	292	387	118	186	221	31
59285ec5a93595f9db5a7eac9484b3f7	d__Bacteria; p__Proteobacteria; c__Alphaproteobacteria; o__Tistrellales; f__Geminicoccaceae; g__uncultured; s__uncultured_bacterium	0	0	9	18	0	27	16	10	0	0
223b535c94463f6e7695460dd92a3869	d__Bacteria; p__Proteobacteria; c__Alphaproteobacteria; o__Tistrellales; f__Geminicoccaceae; g__uncultured; s__uncultured_bacterium	22	14	56	60	48	58	0	23	47	0
79531103256daef3f21c446b831757e0	d__Bacteria; p__Proteobacteria; c__Alphaproteobacteria; o__Tistrellales; f__Geminicoccaceae; g__uncultured; s__uncultured_bacterium	0	0	53	33	0	0	0	0	26	0
20aa3478bfb4a8802fb5eeb2919befac	d__Bacteria; p__Proteobacteria; c__Alphaproteobacteria; o__Tistrellales; f__Geminicoccaceae; g__uncultured; s__uncultured_bacterium	10	11	0	10	0	17	7	0	0	0
fb276fd4c3d40a466e8ecb27f52ccc58	d__Bacteria; p__Proteobacteria; c__Alphaproteobacteria; o__Tistrellales; f__Geminicoccaceae; g__uncultured; s__uncultured_bacterium	0	0	28	53	11	39	18	0	27	0
81d3fa48a0d77ddeba237e1f58006c9d	d__Bacteria; p__Proteobacteria; c__Alphaproteobacteria; o__Tistrellales; f__Geminicoccaceae; g__uncultured; s__uncultured_bacterium	10	25	0	0	0	35	0	16	0	0
d5a92997a27d47998eae8151262542f3	d__Bacteria; p__Proteobacteria; c__Alphaproteobacteria; o__Tistrellales; f__Geminicoccaceae; g__uncultured; s__uncultured_bacterium	0	0	0	0	23	44	0	7	0	0
93b1bb91221d62d767f9cc380b370666	d__Bacteria; p__Proteobacteria; c__Alphaproteobacteria; o__Tistrellales; f__Geminicoccaceae; g__uncultured; s__uncultured_bacterium	0	9	22	41	0	0	0	0	14	0
66cae934b144fc67e0c1906920f8ce75	d__Bacteria; p__Proteobacteria; c__Alphaproteobacteria; o__uncultured; f__uncultured; g__uncultured	0	16	0	22	0	0	0	0	23	0
b20346b1ca77df7f67b6bb5eb8232bb3	d__Bacteria; p__Proteobacteria; c__Alphaproteobacteria; o__uncultured; f__uncultured; g__uncultured	44	75	65	47	41	82	24	60	75	46
3d646e31fe145633c614bf52084335cf	d__Bacteria; p__Proteobacteria; c__Alphaproteobacteria; o__uncultured; f__uncultured; g__uncultured	0	0	0	0	0	0	0	27	0	118
d4577f65f12f93de56caaa310c99e7c4	d__Bacteria; p__Proteobacteria; c__Alphaproteobacteria; o__uncultured; f__uncultured; g__uncultured	0	0	0	0	11	14	0	3	0	29
36707589d44e35124e5687d6ba21dbd6	d__Bacteria; p__Proteobacteria; c__Alphaproteobacteria; o__uncultured; f__uncultured; g__uncultured	0	23	30	0	27	48	39	61	28	60
8bca2e09cb65086d8a483786d59f0110	d__Bacteria; p__Proteobacteria; c__Alphaproteobacteria; o__uncultured; f__uncultured; g__uncultured	20	0	19	0	0	36	0	0	0	0
07a362f729cbc4fb52593322a407ff77	d__Bacteria; p__Proteobacteria; c__Alphaproteobacteria; o__uncultured; f__uncultured; g__uncultured	11	25	27	19	5	16	7	8	8	0
06754acc21c6593298504d2e6fb16fbe	d__Bacteria; p__Proteobacteria; c__Alphaproteobacteria; o__uncultured; f__uncultured; g__uncultured; s__uncultured_Acetobacteraceae	9	0	0	0	6	0	2	10	9	16
7c8c7ee70da9052c57354cf91ad905fb	d__Bacteria; p__Proteobacteria; c__Alphaproteobacteria; o__uncultured; f__uncultured; g__uncultured; s__uncultured_bacterium	0	0	6	15	0	30	0	0	0	0
dc5fe9c12c33e5c3820a0ea3f4601b52	d__Bacteria; p__Proteobacteria; c__Alphaproteobacteria; o__uncultured; f__uncultured; g__uncultured; s__uncultured_Bradyrhizobiaceae	0	0	0	0	14	13	5	15	15	45
b2e176d6c12101113b4c88c027d1b2d1	d__Bacteria; p__Proteobacteria; c__Gammaproteobacteria	18	10	0	7	0	16	12	18	0	0
8ef064a23a3ab04bee101f6163af3ab6	d__Bacteria; p__Proteobacteria; c__Gammaproteobacteria	15	11	16	13	23	0	0	20	16	0
d09d955fbca7a31dbdaf3fcfbf454e8a	d__Bacteria; p__Proteobacteria; c__Gammaproteobacteria; o__B2M28; f__B2M28; g__B2M28; s__uncultured_gamma	0	58	4	0	0	0	0	0	0	23
4681f35d2a5eefd1515af1f247c268cd	d__Bacteria; p__Proteobacteria; c__Gammaproteobacteria; o__Burkholderiales	0	80	0	22	0	0	0	0	0	0
c22bcda061f4884aa21d5a706610487c	d__Bacteria; p__Proteobacteria; c__Gammaproteobacteria; o__Burkholderiales	0	0	36	0	51	83	46	53	42	16
278878a2087a028a102dd8caba1815ec	d__Bacteria; p__Proteobacteria; c__Gammaproteobacteria; o__Burkholderiales	35	11	32	10	27	12	14	0	13	0
04bd6e787e98ffb31377d0410077bceb	d__Bacteria; p__Proteobacteria; c__Gammaproteobacteria; o__Burkholderiales	10	28	0	22	22	0	0	0	0	0
99a2f822b2ef36e738e524f6901aac86	d__Bacteria; p__Proteobacteria; c__Gammaproteobacteria; o__Burkholderiales; f__B1-7BS; g__B1-7BS	32	79	45	52	0	137	125	0	48	0
43117c6e19009be8e0dfcc7bcb33b1be	d__Bacteria; p__Proteobacteria; c__Gammaproteobacteria; o__Burkholderiales; f__B1-7BS; g__B1-7BS; s__uncultured_bacterium	50	57	156	172	109	42	97	44	98	0
0feb80b49ccd7df91980f8f5bf1aefe1	d__Bacteria; p__Proteobacteria; c__Gammaproteobacteria; o__Burkholderiales; f__B1-7BS; g__B1-7BS; s__uncultured_bacterium	38	103	96	161	123	89	30	0	79	0
c3d09c830a738972e64de04c0e0bc693	d__Bacteria; p__Proteobacteria; c__Gammaproteobacteria; o__Burkholderiales; f__B1-7BS; g__B1-7BS; s__uncultured_bacterium	86	54	141	214	174	78	151	114	74	0
915349ba2eee8989e893ba22e49eb13b	d__Bacteria; p__Proteobacteria; c__Gammaproteobacteria; o__Burkholderiales; f__B1-7BS; g__B1-7BS; s__uncultured_bacterium	115	303	181	200	270	167	135	103	142	106
71bb9553d8b4c1ba7c3c20a369e51baf	d__Bacteria; p__Proteobacteria; c__Gammaproteobacteria; o__Burkholderiales; f__B1-7BS; g__B1-7BS; s__uncultured_bacterium	47	59	0	56	0	0	0	28	0	0
d53896b51f063ef96f8841a24d581cca	d__Bacteria; p__Proteobacteria; c__Gammaproteobacteria; o__Burkholderiales; f__B1-7BS; g__B1-7BS; s__uncultured_bacterium	0	55	0	0	0	0	0	0	0	0
80b1807bf319aec1bc5d41a0ea603ddc	d__Bacteria; p__Proteobacteria; c__Gammaproteobacteria; o__Burkholderiales; f__B1-7BS; g__B1-7BS; s__uncultured_bacterium	18	37	27	28	35	0	20	14	21	0
c33cca8c9427d4b2c63ad26b6e787408	d__Bacteria; p__Proteobacteria; c__Gammaproteobacteria; o__Burkholderiales; f__B1-7BS; g__B1-7BS; s__uncultured_bacterium	37	49	54	51	65	97	75	44	65	21
d89e4d472b05fedb66668324ace21b6b	d__Bacteria; p__Proteobacteria; c__Gammaproteobacteria; o__Burkholderiales; f__B1-7BS; g__B1-7BS; s__uncultured_bacterium	96	367	173	206	148	102	97	71	80	0
08590e1111f43cf2e83b924b83175ab4	d__Bacteria; p__Proteobacteria; c__Gammaproteobacteria; o__Burkholderiales; f__Burkholderiaceae; g__Burkholderia-Caballeronia-Paraburkholderia	15	0	0	0	25	0	20	6	3	0
cd27203cb97eade30013ea9f063c4ecd	d__Bacteria; p__Proteobacteria; c__Gammaproteobacteria; o__Burkholderiales; f__Burkholderiaceae; g__Cupriavidus	8	0	6	0	0	9	0	13	20	0
8a3972e2ce9dc2f89cd0871f781c8b29	d__Bacteria; p__Proteobacteria; c__Gammaproteobacteria; o__Burkholderiales; f__Comamonadaceae	49	0	0	0	0	28	0	0	0	0
1d745da53f80293bb66d46b57c19436c	d__Bacteria; p__Proteobacteria; c__Gammaproteobacteria; o__Burkholderiales; f__Comamonadaceae	0	0	29	0	41	0	0	13	34	0
dcf53022dcf3b5db1fe91e95c21f9a1c	d__Bacteria; p__Proteobacteria; c__Gammaproteobacteria; o__Burkholderiales; f__Gallionellaceae	37	0	0	0	0	21	0	0	0	0
2ee416cbc4c74a81043008fdfd06122b	d__Bacteria; p__Proteobacteria; c__Gammaproteobacteria; o__Burkholderiales; f__Gallionellaceae	31	0	0	0	0	0	17	9	0	0
feb55408493cd47f3434e885cf888c79	d__Bacteria; p__Proteobacteria; c__Gammaproteobacteria; o__Burkholderiales; f__Hydrogenophilaceae; g__Thiobacillus	139	0	25	0	27	66	151	162	25	0
959428678224115dd4e51b8f417690e3	d__Bacteria; p__Proteobacteria; c__Gammaproteobacteria; o__Burkholderiales; f__Hydrogenophilaceae; g__Thiobacillus	0	0	0	0	0	26	45	106	0	0
ca5b46bd020f850e0f006d953b9ce7f4	d__Bacteria; p__Proteobacteria; c__Gammaproteobacteria; o__Burkholderiales; f__Hydrogenophilaceae; g__Thiobacillus	7	0	1	0	0	12	13	36	9	5
3eb370c61578c143d92982c6c1dc38eb	d__Bacteria; p__Proteobacteria; c__Gammaproteobacteria; o__Burkholderiales; f__Hydrogenophilaceae; g__Thiobacillus	23	0	9	0	0	0	0	0	0	53
a17b8a927e7c13142660a361729d66d4	d__Bacteria; p__Proteobacteria; c__Gammaproteobacteria; o__Burkholderiales; f__Hydrogenophilaceae; g__Thiobacillus	36	16	0	0	0	0	42	0	0	0
1321e5d19415a9deb5cebe8a97bbc7ff	d__Bacteria; p__Proteobacteria; c__Gammaproteobacteria; o__Burkholderiales; f__Nitrosomonadaceae; g__966-1; s__uncultured_beta	0	28	8	0	20	0	0	11	0	0
f7c17b9d0969c87380cc57b3ff12bbdc	d__Bacteria; p__Proteobacteria; c__Gammaproteobacteria; o__Burkholderiales; f__Nitrosomonadaceae; g__mle1-7	0	16	10	0	21	0	6	0	13	0
c90d9ae5ce69fc0b8ea74eb7146d964a	d__Bacteria; p__Proteobacteria; c__Gammaproteobacteria; o__Burkholderiales; f__Nitrosomonadaceae; g__mle1-7	24	0	22	16	0	0	8	9	17	0
2c387453264533b757f9775a08dcdbff	d__Bacteria; p__Proteobacteria; c__Gammaproteobacteria; o__Burkholderiales; f__Nitrosomonadaceae; g__mle1-7	0	31	0	10	11	31	18	0	0	0
49749b95ad585ee399921e7ef7b5eab7	d__Bacteria; p__Proteobacteria; c__Gammaproteobacteria; o__Burkholderiales; f__Nitrosomonadaceae; g__mle1-7	6	15	0	0	0	0	28	0	0	0
23edf51980847e72e10f6a0afca508be	d__Bacteria; p__Proteobacteria; c__Gammaproteobacteria; o__Burkholderiales; f__Nitrosomonadaceae; g__mle1-7; s__uncultured_bacterium	0	0	0	0	0	0	0	28	12	67
110efdb2e0e47b968e5459a1b1e56f99	d__Bacteria; p__Proteobacteria; c__Gammaproteobacteria; o__Burkholderiales; f__Nitrosomonadaceae; g__mle1-7; s__uncultured_bacterium	15	0	0	23	0	0	34	0	0	0
9b635ba987ec1bdb13a42cb77e8a367a	d__Bacteria; p__Proteobacteria; c__Gammaproteobacteria; o__Burkholderiales; f__Nitrosomonadaceae; g__mle1-7; s__uncultured_Rhodocyclaceae	15	90	24	46	62	19	74	51	41	0
b1996965f50328f8326482029b08ffc8	d__Bacteria; p__Proteobacteria; c__Gammaproteobacteria; o__Burkholderiales; f__Nitrosomonadaceae; g__mle1-7; s__uncultured_soil	0	0	0	0	15	25	0	42	10	39
b668bc8940edb38845e32bcae4ed05a4	d__Bacteria; p__Proteobacteria; c__Gammaproteobacteria; o__Burkholderiales; f__Nitrosomonadaceae; g__mle1-7; s__uncultured_soil	12	0	0	8	8	20	15	37	16	13
981d54be7759bf5dc587c0fc0c10a499	d__Bacteria; p__Proteobacteria; c__Gammaproteobacteria; o__Burkholderiales; f__Nitrosomonadaceae; g__mle1-7; s__uncultured_soil	9	0	0	0	7	12	0	17	8	29
af932a76dfac52fee4eb79935b3d955c	d__Bacteria; p__Proteobacteria; c__Gammaproteobacteria; o__Burkholderiales; f__Nitrosomonadaceae; g__MND1	10	0	63	75	0	0	44	0	9	0
159090104e6208f9ecb3fcb323cca8df	d__Bacteria; p__Proteobacteria; c__Gammaproteobacteria; o__Burkholderiales; f__Nitrosomonadaceae; g__MND1	31	9	61	61	24	9	45	21	30	0
7184f2e308929bc2bed1cbc39be903b0	d__Bacteria; p__Proteobacteria; c__Gammaproteobacteria; o__Burkholderiales; f__Nitrosomonadaceae; g__MND1	0	0	0	0	20	29	38	52	0	0
e21b1fe51d6b8036101089d5e487c275	d__Bacteria; p__Proteobacteria; c__Gammaproteobacteria; o__Burkholderiales; f__Nitrosomonadaceae; g__MND1	13	0	39	0	15	0	0	18	0	0
99ce837a5f35e599ae01d3b74b0033ae	d__Bacteria; p__Proteobacteria; c__Gammaproteobacteria; o__Burkholderiales; f__Nitrosomonadaceae; g__MND1	0	0	0	28	0	0	0	29	28	12
e0fcf10c36d9d9080d2255dc95ee52c5	d__Bacteria; p__Proteobacteria; c__Gammaproteobacteria; o__Burkholderiales; f__Nitrosomonadaceae; g__MND1	0	10	24	0	47	45	46	0	0	0
eaf254bf7990e71e278e00ec5dfd349a	d__Bacteria; p__Proteobacteria; c__Gammaproteobacteria; o__Burkholderiales; f__Nitrosomonadaceae; g__MND1	0	0	0	0	20	0	23	0	13	0
c9e3c651f9e665ccc1cd2e54b5c4b290	d__Bacteria; p__Proteobacteria; c__Gammaproteobacteria; o__Burkholderiales; f__Nitrosomonadaceae; g__MND1	43	0	0	0	0	0	0	30	0	0
ed7cad490fb85623dbe24e7bdac14549	d__Bacteria; p__Proteobacteria; c__Gammaproteobacteria; o__Burkholderiales; f__Nitrosomonadaceae; g__MND1	25	0	0	0	13	16	35	47	0	0
513a6960cc5bfeb9245c331f8980027d	d__Bacteria; p__Proteobacteria; c__Gammaproteobacteria; o__Burkholderiales; f__Nitrosomonadaceae; g__MND1	8	28	11	3	13	96	50	2	28	0
f5347b8b50f6565c937bcad2fd83b4a4	d__Bacteria; p__Proteobacteria; c__Gammaproteobacteria; o__Burkholderiales; f__Nitrosomonadaceae; g__MND1	34	0	24	35	0	0	64	21	32	0
b5d85dd5f89f7a5ad0b52213d3168a2d	d__Bacteria; p__Proteobacteria; c__Gammaproteobacteria; o__Burkholderiales; f__Nitrosomonadaceae; g__MND1	0	0	16	10	13	0	12	0	0	0
01d25f521a06c7210a12c1c4796fbad5	d__Bacteria; p__Proteobacteria; c__Gammaproteobacteria; o__Burkholderiales; f__Nitrosomonadaceae; g__MND1	27	26	0	0	35	0	103	23	19	0
785cef8af9a78d8e44ed206bc0746210	d__Bacteria; p__Proteobacteria; c__Gammaproteobacteria; o__Burkholderiales; f__Nitrosomonadaceae; g__MND1	0	0	39	31	38	0	0	0	0	0
b4581282b93d641331a2ab95f36f3dce	d__Bacteria; p__Proteobacteria; c__Gammaproteobacteria; o__Burkholderiales; f__Nitrosomonadaceae; g__MND1	37	0	12	0	30	71	106	152	32	68
0640e4f813ccecb0bbd4f6213e27f9bc	d__Bacteria; p__Proteobacteria; c__Gammaproteobacteria; o__Burkholderiales; f__Nitrosomonadaceae; g__MND1	15	0	7	0	15	24	0	0	0	0
67cdf8c7d6af658a340f7fd326743410	d__Bacteria; p__Proteobacteria; c__Gammaproteobacteria; o__Burkholderiales; f__Nitrosomonadaceae; g__MND1	0	18	26	21	0	13	36	11	0	0
1a80cd1512217d3a2f98c8a02e8b73f1	d__Bacteria; p__Proteobacteria; c__Gammaproteobacteria; o__Burkholderiales; f__Nitrosomonadaceae; g__uncultured	2	0	12	19	3	0	14	4	0	0
8befdd8a89a28cc0b1a8c1f868c960a0	d__Bacteria; p__Proteobacteria; c__Gammaproteobacteria; o__Burkholderiales; f__Oxalobacteraceae; g__Massilia	38	0	20	0	31	0	0	0	0	0
17d1f44c7706a3477f7b9d6f1f586ea5	d__Bacteria; p__Proteobacteria; c__Gammaproteobacteria; o__Burkholderiales; f__Oxalobacteraceae; g__Massilia	59	19	0	0	0	0	0	0	0	0
6447aba265ddd38e24b52a1d7cbd5457	d__Bacteria; p__Proteobacteria; c__Gammaproteobacteria; o__Burkholderiales; f__SC-I-84; g__SC-I-84	0	0	0	0	0	0	0	0	18	41
ad3c5685125b920b6ff0415252a7f9a9	d__Bacteria; p__Proteobacteria; c__Gammaproteobacteria; o__Burkholderiales; f__SC-I-84; g__SC-I-84	16	4	9	4	4	29	10	3	21	0
9db185165e4bc711c63726a654b6344f	d__Bacteria; p__Proteobacteria; c__Gammaproteobacteria; o__Burkholderiales; f__SC-I-84; g__SC-I-84	7	0	0	0	21	13	7	2	6	20
c35f2c57195e66a434e96ae658025e29	d__Bacteria; p__Proteobacteria; c__Gammaproteobacteria; o__Burkholderiales; f__SC-I-84; g__SC-I-84	28	0	0	0	9	24	18	26	19	34
1fc853e3b84497b7612620021a310ce4	d__Bacteria; p__Proteobacteria; c__Gammaproteobacteria; o__Burkholderiales; f__SC-I-84; g__SC-I-84	8	6	9	11	9	20	18	16	6	7
58e50de3a0e87a5b0240d7dffc822ff0	d__Bacteria; p__Proteobacteria; c__Gammaproteobacteria; o__Burkholderiales; f__SC-I-84; g__SC-I-84	11	0	10	0	29	17	12	38	21	63
1fad02d8350c3cb9cd14a92d61f5bac6	d__Bacteria; p__Proteobacteria; c__Gammaproteobacteria; o__Burkholderiales; f__SC-I-84; g__SC-I-84	24	12	14	17	0	0	0	31	17	15
2d4027aba949bf105e06884fe1646232	d__Bacteria; p__Proteobacteria; c__Gammaproteobacteria; o__Burkholderiales; f__SC-I-84; g__SC-I-84; s__uncultured_Nitrosomonadaceae	0	0	0	0	10	0	0	18	27	0
2d6fafde9f1bf2c04ffe3625a55c5885	d__Bacteria; p__Proteobacteria; c__Gammaproteobacteria; o__Burkholderiales; f__Sutterellaceae; g__uncultured	0	26	12	7	27	0	0	0	0	0
cc720103a5e7a3877ebe9383c36333db	d__Bacteria; p__Proteobacteria; c__Gammaproteobacteria; o__Burkholderiales; f__Sutterellaceae; g__uncultured	0	0	0	10	0	56	23	0	0	0
28bd145a6e81a5840cebaf674b17aa88	d__Bacteria; p__Proteobacteria; c__Gammaproteobacteria; o__Burkholderiales; f__Sutterellaceae; g__uncultured	0	0	0	0	0	0	0	21	38	20
6b74f63583f99106f2134a785756d12b	d__Bacteria; p__Proteobacteria; c__Gammaproteobacteria; o__Burkholderiales; f__TRA3-20; g__TRA3-20	0	8	8	31	0	0	0	0	0	0
57f20f36d1aba07d5ed6d4544b492900	d__Bacteria; p__Proteobacteria; c__Gammaproteobacteria; o__Burkholderiales; f__TRA3-20; g__TRA3-20	19	13	5	3	21	27	11	0	25	0
0c509651e7d160f8534b65c72298d71a	d__Bacteria; p__Proteobacteria; c__Gammaproteobacteria; o__Burkholderiales; f__TRA3-20; g__TRA3-20	23	0	0	0	9	15	76	59	14	0
b01676e620a9686d2c750b963bb999c1	d__Bacteria; p__Proteobacteria; c__Gammaproteobacteria; o__Burkholderiales; f__TRA3-20; g__TRA3-20	0	0	20	35	0	0	66	0	0	0
ca8c2035c86e9659b67dd777c5c3e866	d__Bacteria; p__Proteobacteria; c__Gammaproteobacteria; o__Burkholderiales; f__TRA3-20; g__TRA3-20	0	95	25	0	28	0	0	0	0	0
a58da0c5685bb4d76cd942f01d4f178c	d__Bacteria; p__Proteobacteria; c__Gammaproteobacteria; o__Burkholderiales; f__TRA3-20; g__TRA3-20	0	0	0	0	0	22	13	24	0	40
df5a56eda22860804916a3b1bf41b381	d__Bacteria; p__Proteobacteria; c__Gammaproteobacteria; o__Burkholderiales; f__TRA3-20; g__TRA3-20	18	0	14	29	0	0	26	27	17	0
411539bb6929703efa807c19d1043cba	d__Bacteria; p__Proteobacteria; c__Gammaproteobacteria; o__Burkholderiales; f__TRA3-20; g__TRA3-20	40	233	89	159	99	75	159	89	63	48
1aea7724df2485ee92d43548ca5a6773	d__Bacteria; p__Proteobacteria; c__Gammaproteobacteria; o__CCD24; f__CCD24; g__CCD24	25	0	9	0	26	41	23	25	12	106
8a557d86d2c1f66adc03beca3759e5a3	d__Bacteria; p__Proteobacteria; c__Gammaproteobacteria; o__CCD24; f__CCD24; g__CCD24	15	39	14	24	20	0	0	0	0	0
ef9a584db4476532102f4ca48e3c7cc2	d__Bacteria; p__Proteobacteria; c__Gammaproteobacteria; o__CCD24; f__CCD24; g__CCD24	9	0	0	0	12	0	36	62	0	22
f38ff260c11374b14e8345594935f04c	d__Bacteria; p__Proteobacteria; c__Gammaproteobacteria; o__CCD24; f__CCD24; g__CCD24	32	89	40	94	40	34	30	47	33	0
0bb232c65d5d9ff5d684bd9787819471	d__Bacteria; p__Proteobacteria; c__Gammaproteobacteria; o__CCD24; f__CCD24; g__CCD24	4	0	8	19	0	0	0	8	10	0
6d017d0ecfbd5faf0055c62c462ec05b	d__Bacteria; p__Proteobacteria; c__Gammaproteobacteria; o__CCD24; f__CCD24; g__CCD24	18	0	0	0	17	73	0	16	19	20
9a69fecd6a3b6b145c1c456d4592a19c	d__Bacteria; p__Proteobacteria; c__Gammaproteobacteria; o__CCD24; f__CCD24; g__CCD24	23	0	12	14	35	32	43	43	27	88
8e30f8ae457cd18b66e4286b59cf243c	d__Bacteria; p__Proteobacteria; c__Gammaproteobacteria; o__Ectothiorhodospirales; f__Thioalkalispiraceae; g__Thioalkalispira-Sulfurivermis	50	0	0	0	0	17	93	20	0	0
250758e00e78d5192c361ff5a3b609fc	d__Bacteria; p__Proteobacteria; c__Gammaproteobacteria; o__Ectothiorhodospirales; f__Thioalkalispiraceae; g__Thioalkalispira-Sulfurivermis; s__uncultured_prokaryote	60	0	7	0	0	13	20	5	6	0
ffc36e27c82042664a16bcd4d380b286	d__Bacteria; p__Proteobacteria; c__Gammaproteobacteria; o__Enterobacterales; f__Enterobacteriaceae; g__Escherichia-Shigella	0	0	7	0	0	0	0	0	75	0
405a018b8965fec4e6c2182bbd140a5b	d__Bacteria; p__Proteobacteria; c__Gammaproteobacteria; o__Gammaproteobacteria_Incertae_Sedis; f__Unknown_Family; g__Acidibacter	9	8	16	0	44	16	0	0	26	51
6efd604b3790fbd0947a6b767cae8ac4	d__Bacteria; p__Proteobacteria; c__Gammaproteobacteria; o__Gammaproteobacteria_Incertae_Sedis; f__Unknown_Family; g__Acidibacter	14	0	9	9	0	0	0	15	14	0
5d2e376c5d54b007d0a0e10e39e7e1cc	d__Bacteria; p__Proteobacteria; c__Gammaproteobacteria; o__Gammaproteobacteria_Incertae_Sedis; f__Unknown_Family; g__Acidibacter	0	0	0	0	5	20	9	19	1	58
d3a090efda515cf73f62c2922950fead	d__Bacteria; p__Proteobacteria; c__Gammaproteobacteria; o__Gammaproteobacteria_Incertae_Sedis; f__Unknown_Family; g__Acidibacter	25	9	7	0	10	23	0	0	17	48
4dc53ff8537c99176c9ba41154f518f5	d__Bacteria; p__Proteobacteria; c__Gammaproteobacteria; o__Gammaproteobacteria_Incertae_Sedis; f__Unknown_Family; g__Acidibacter; s__uncultured_proteobacterium	0	0	0	0	0	33	34	26	22	0
98faee4df37cc7a5c3fccba0763bb76e	d__Bacteria; p__Proteobacteria; c__Gammaproteobacteria; o__Gammaproteobacteria_Incertae_Sedis; f__Unknown_Family; g__Acidibacter; s__uncultured_proteobacterium	0	0	0	0	26	0	32	92	0	49
d223ebafa72df8a0e14c65532232c1ff	d__Bacteria; p__Proteobacteria; c__Gammaproteobacteria; o__Gammaproteobacteria; f__Gammaproteobacteria; g__Gammaproteobacteria; s__uncultured_bacterium	0	0	18	9	20	0	0	21	0	0
95dae0f6303b2fbd499f90950ce35aab	d__Bacteria; p__Proteobacteria; c__Gammaproteobacteria; o__HOC36; f__HOC36; g__HOC36; s__uncultured_bacterium	0	24	0	11	14	0	0	0	0	0
1f83302fa142f43285896a3fb69653a3	d__Bacteria; p__Proteobacteria; c__Gammaproteobacteria; o__HOC36; f__HOC36; g__HOC36; s__uncultured_bacterium	0	17	8	0	9	0	0	11	0	0
990939f85ca126f8319ba3cb877dc13d	d__Bacteria; p__Proteobacteria; c__Gammaproteobacteria; o__JG36-GS-52; f__JG36-GS-52; g__JG36-GS-52	0	36	18	0	0	21	0	18	25	0
1275def77f8d555b923dd9f4743d0b23	d__Bacteria; p__Proteobacteria; c__Gammaproteobacteria; o__JG36-GS-52; f__JG36-GS-52; g__JG36-GS-52; s__uncultured_bacterium	16	0	0	17	0	0	14	0	0	0
c61eb631453f6aac9acb69a25d3e2c2a	d__Bacteria; p__Proteobacteria; c__Gammaproteobacteria; o__KF-JG30-C25; f__KF-JG30-C25; g__KF-JG30-C25; s__uncultured_gamma	4	0	0	0	0	25	25	12	1	0
a5d052dab0ea5f188f221c33f3d24ffc	d__Bacteria; p__Proteobacteria; c__Gammaproteobacteria; o__KI89A_clade; f__KI89A_clade; g__KI89A_clade	19	0	0	0	18	30	0	18	0	0
6625a279be21d84f58c4ef77ff8781ca	d__Bacteria; p__Proteobacteria; c__Gammaproteobacteria; o__KI89A_clade; f__KI89A_clade; g__KI89A_clade	0	0	0	0	0	0	20	0	17	49
7a18152bf08b7687f605071bd77a2df9	d__Bacteria; p__Proteobacteria; c__Gammaproteobacteria; o__Methylococcales; f__Methylococcaceae	11	0	4	14	0	0	4	12	9	0
8b8fad9f04b653fe97aea3d17da264d5	d__Bacteria; p__Proteobacteria; c__Gammaproteobacteria; o__PLTA13; f__PLTA13; g__PLTA13	0	0	0	0	0	0	0	28	26	0
cbbce1361d8e3c9fd0022fbd626125a6	d__Bacteria; p__Proteobacteria; c__Gammaproteobacteria; o__PLTA13; f__PLTA13; g__PLTA13	27	17	40	40	36	35	23	0	53	58
b7b7af636b0a0c7d8ac6ad3d05c6d19f	d__Bacteria; p__Proteobacteria; c__Gammaproteobacteria; o__PLTA13; f__PLTA13; g__PLTA13	43	43	0	34	36	135	34	15	33	0
4192d012278c41714e38b8b39ba77f35	d__Bacteria; p__Proteobacteria; c__Gammaproteobacteria; o__PLTA13; f__PLTA13; g__PLTA13; s__uncultured_bacterium	0	0	22	0	23	19	0	0	0	40
234686eb0a5e2a9a8597e924c1e1557b	d__Bacteria; p__Proteobacteria; c__Gammaproteobacteria; o__PLTA13; f__PLTA13; g__PLTA13; s__uncultured_bacterium	0	37	0	29	21	0	0	0	0	13
ae70fa2967d09e1c2d160f4455eb48d6	d__Bacteria; p__Proteobacteria; c__Gammaproteobacteria; o__PLTA13; f__PLTA13; g__PLTA13; s__uncultured_bacterium	34	39	38	45	41	65	70	53	27	0
df701982c0328d89ff9ea33512a9c967	d__Bacteria; p__Proteobacteria; c__Gammaproteobacteria; o__Pseudomonadales; f__Pseudomonadaceae; g__Pseudomonas	0	12	0	0	499	0	0	0	0	0
82fd2c10ff1e6e57a95dba57b3c88607	d__Bacteria; p__Proteobacteria; c__Gammaproteobacteria; o__R7C24; f__R7C24; g__R7C24; s__uncultured_bacterium	18	0	0	0	17	12	9	25	10	0
9b1b8bc7a12d6d18eb26d9cc29b3bd48	d__Bacteria; p__Proteobacteria; c__Gammaproteobacteria; o__Steroidobacterales; f__Steroidobacteraceae; g__Steroidobacter	0	15	14	10	0	15	0	0	0	0
066c7f856331daacda87ddfeaa0db3f8	d__Bacteria; p__Proteobacteria; c__Gammaproteobacteria; o__Steroidobacterales; f__Steroidobacteraceae; g__Steroidobacter	40	15	0	0	13	18	15	23	37	29
8efa3f65dee562c5d39097b13922e503	d__Bacteria; p__Proteobacteria; c__Gammaproteobacteria; o__Steroidobacterales; f__Steroidobacteraceae; g__Steroidobacter	11	16	20	17	50	41	44	58	40	0
6dc9aab8ba8539fc0ec4e234dd9ccf5c	d__Bacteria; p__Proteobacteria; c__Gammaproteobacteria; o__Steroidobacterales; f__Steroidobacteraceae; g__Steroidobacter	10	0	0	0	0	0	0	39	0	73
c972a73a14fdd878ecbdb829fdd40b7c	d__Bacteria; p__Proteobacteria; c__Gammaproteobacteria; o__Steroidobacterales; f__Steroidobacteraceae; g__uncultured	17	12	25	39	25	0	22	0	0	0
594db3fe6353bc89658ba9016494e467	d__Bacteria; p__Proteobacteria; c__Gammaproteobacteria; o__Steroidobacterales; f__Steroidobacteraceae; g__uncultured	27	0	0	0	0	0	21	16	11	0
1919d02e5fd5e2f5d280902ffed3b415	d__Bacteria; p__Proteobacteria; c__Gammaproteobacteria; o__Steroidobacterales; f__Woeseiaceae; g__JTB255_marine_benthic_group; s__uncultured_bacterium	0	7	6	6	21	14	38	34	32	28
64460df8e82fb34878252c5e12e98c0c	d__Bacteria; p__Proteobacteria; c__Gammaproteobacteria; o__Xanthomonadales; f__Rhodanobacteraceae	0	0	0	0	0	4	26	26	0	0
b4e1f0f76c65e6a7b54243d870393671	d__Bacteria; p__Proteobacteria; c__Gammaproteobacteria; o__Xanthomonadales; f__Rhodanobacteraceae; g__Dokdonella; s__uncultured_soil	0	0	0	0	0	19	0	20	17	0
8f3c466897583685dec6607a1bffebda	d__Bacteria; p__Proteobacteria; c__Gammaproteobacteria; o__Xanthomonadales; f__Rhodanobacteraceae; g__Dokdonella; s__uncultured_soil	15	0	2	0	8	0	6	12	16	33
73e4208aa4e69ac7e78f876e3118c5ec	d__Bacteria; p__Proteobacteria; c__Gammaproteobacteria; o__Xanthomonadales; f__Xanthomonadaceae; g__Lysobacter	0	0	0	0	0	0	0	0	48	0
f4ecc15678e4a0a7a05feed067483cbb	d__Bacteria; p__Proteobacteria; c__Gammaproteobacteria; o__Xanthomonadales; f__Xanthomonadaceae; g__Lysobacter	0	0	3	0	9	0	0	18	106	0
d09cca15e037ec61c3924cb649e1b28c	d__Bacteria; p__Proteobacteria; c__Gammaproteobacteria; o__Xanthomonadales; f__Xanthomonadaceae; g__Lysobacter	0	0	0	0	0	0	0	12	40	0
a60a5629534aae54c2894abe3b612d53	d__Bacteria; p__Proteobacteria; c__Gammaproteobacteria; o__Xanthomonadales; f__Xanthomonadaceae; g__Lysobacter	0	0	0	0	0	0	16	10	40	0
6b89b07b3b05ef1cfced91defd70f604	d__Bacteria; p__Proteobacteria; c__Gammaproteobacteria; o__Xanthomonadales; f__Xanthomonadaceae; g__Lysobacter	0	0	0	0	0	0	0	10	50	0
b040f7de4086132337648ff2f0ef4f88	d__Bacteria; p__RCP2-54; c__RCP2-54; o__RCP2-54; f__RCP2-54; g__RCP2-54	11	0	7	13	0	0	16	0	0	0
73735d22284c462375c39a6ddc297686	d__Bacteria; p__RCP2-54; c__RCP2-54; o__RCP2-54; f__RCP2-54; g__RCP2-54; s__uncultured_Desulfuromonadales	0	0	0	0	33	65	30	27	0	0
ce40be7b699343db9d46cc4ee57b5243	d__Bacteria; p__RCP2-54; c__RCP2-54; o__RCP2-54; f__RCP2-54; g__RCP2-54; s__uncultured_Desulfuromonadales	0	0	0	0	0	79	27	0	0	0
87ead8af0891c70aa8f1f1342c4f572f	d__Bacteria; p__RCP2-54; c__RCP2-54; o__RCP2-54; f__RCP2-54; g__RCP2-54; s__uncultured_Desulfuromonadales	34	43	53	85	19	19	88	65	44	0
34af5aef61c0be12f831a9af385b25fe	d__Bacteria; p__Sumerlaeota; c__Sumerlaeia; o__Sumerlaeales; f__Sumerlaeaceae; g__Sumerlaea	11	15	3	0	24	8	19	11	7	0
cc241ba114b7a904aa92f69cf381f713	d__Bacteria; p__Sva0485; c__Sva0485; o__Sva0485; f__Sva0485; g__Sva0485	0	0	0	0	0	55	0	0	0	0
db1375aae804a5e201168bd42822299b	d__Bacteria; p__Sva0485; c__Sva0485; o__Sva0485; f__Sva0485; g__Sva0485	21	18	18	0	20	0	11	18	11	0
2f218009c76ef97131cddbc62398dc43	d__Bacteria; p__Sva0485; c__Sva0485; o__Sva0485; f__Sva0485; g__Sva0485	46	25	19	18	19	68	25	26	25	19
9d16b92187af702a3e9faba2ebe9756d	d__Bacteria; p__Sva0485; c__Sva0485; o__Sva0485; f__Sva0485; g__Sva0485	0	44	31	26	43	0	46	24	17	0
a3cc625d2f84a2ff068dcac8c3c6bd6d	d__Bacteria; p__Sva0485; c__Sva0485; o__Sva0485; f__Sva0485; g__Sva0485	0	24	0	0	20	0	0	0	0	0
a972ef00c022f0aadf820a43bf5ce68e	d__Bacteria; p__Sva0485; c__Sva0485; o__Sva0485; f__Sva0485; g__Sva0485	4	19	11	4	20	8	10	14	9	0
9003a36d6b9fbe729a3ad5a80556885e	d__Bacteria; p__Sva0485; c__Sva0485; o__Sva0485; f__Sva0485; g__Sva0485	0	44	0	0	36	0	0	0	0	13
e556eddf76850158c9ccfa0d617d6653	d__Bacteria; p__Sva0485; c__Sva0485; o__Sva0485; f__Sva0485; g__Sva0485	0	1	13	12	0	0	12	11	10	12
e25109355cafe674de0fa196912f84de	d__Bacteria; p__Sva0485; c__Sva0485; o__Sva0485; f__Sva0485; g__Sva0485	31	45	0	0	60	0	54	0	0	0
f782a099a0382a4a271f4a58f00bd56f	d__Bacteria; p__Sva0485; c__Sva0485; o__Sva0485; f__Sva0485; g__Sva0485	44	158	104	113	164	50	117	76	78	16
1f43422fc0c14cc0ad25899368a76cfd	d__Bacteria; p__Sva0485; c__Sva0485; o__Sva0485; f__Sva0485; g__Sva0485; s__uncultured_delta	0	22	0	0	0	9	14	0	0	0
d184ab1336b5dc65ab736449da8cfcb3	d__Bacteria; p__Sva0485; c__Sva0485; o__Sva0485; f__Sva0485; g__Sva0485; s__uncultured_delta	12	0	9	0	19	0	23	8	0	0
18931e212bbf11e2451a2190248a3b41	d__Bacteria; p__Sva0485; c__Sva0485; o__Sva0485; f__Sva0485; g__Sva0485; s__uncultured_delta	4	0	11	0	16	0	7	7	0	0
3bfedf4c468bc86b4685113fd5465460	d__Bacteria; p__Sva0485; c__Sva0485; o__Sva0485; f__Sva0485; g__Sva0485; s__uncultured_delta	25	22	22	29	31	12	15	18	26	0
2baf11be0c937f98c91bee3a0dbbc215	d__Bacteria; p__Sva0485; c__Sva0485; o__Sva0485; f__Sva0485; g__Sva0485; s__uncultured_delta	10	0	10	21	0	0	9	9	0	0
32b0fd98b5fc592f3963f6c18be29d3b	d__Bacteria; p__Sva0485; c__Sva0485; o__Sva0485; f__Sva0485; g__Sva0485; s__uncultured_delta	23	10	13	23	44	43	16	24	33	0
41ebcd5a785650dafa26b94a24d0c62e	d__Bacteria; p__Sva0485; c__Sva0485; o__Sva0485; f__Sva0485; g__Sva0485; s__uncultured_delta	14	0	0	0	0	0	28	22	8	0
2f122967a1075848c4a07c2b7c566122	d__Bacteria; p__Sva0485; c__Sva0485; o__Sva0485; f__Sva0485; g__Sva0485; s__uncultured_delta	42	68	48	77	119	69	54	47	57	0
a561390093c44c156b8744332f713741	d__Bacteria; p__Sva0485; c__Sva0485; o__Sva0485; f__Sva0485; g__Sva0485; s__uncultured_delta	0	88	18	0	55	25	12	14	0	0
717ffaec011cf515a2d4b4afd0d23847	d__Bacteria; p__Sva0485; c__Sva0485; o__Sva0485; f__Sva0485; g__Sva0485; s__uncultured_Desulfobacteraceae	8	13	8	7	0	0	0	11	9	0
279324b10ab2e760ef84737c306a92f4	d__Bacteria; p__Sva0485; c__Sva0485; o__Sva0485; f__Sva0485; g__Sva0485; s__uncultured_soil	0	0	14	14	0	0	8	22	0	0
bab52282c10a85b6ce5fd51e2ab888a1	d__Bacteria; p__Sva0485; c__Sva0485; o__Sva0485; f__Sva0485; g__Sva0485; s__uncultured_Spirochaetales	18	0	0	0	0	0	28	0	8	0
88f6b0c07f0386ed75731173c6264f1a	d__Bacteria; p__Sva0485; c__Sva0485; o__Sva0485; f__Sva0485; g__Sva0485; s__uncultured_Spirochaetales	0	0	17	28	0	0	54	21	0	0
b1b7466d57869641444323044554613c	d__Bacteria; p__Verrucomicrobiota; c__Verrucomicrobiae; o__Chthoniobacterales; f__Chthoniobacteraceae; g__Candidatus_Udaeobacter	22	0	25	17	0	0	0	18	0	0
f5b6735a8abcc9efd249ee5017882ff7	d__Bacteria; p__Verrucomicrobiota; c__Verrucomicrobiae; o__Chthoniobacterales; f__Chthoniobacteraceae; g__Candidatus_Udaeobacter	0	3	1	3	10	0	0	0	11	68
88e6160b09a82d2eb7ab6a596e711096	d__Bacteria; p__Verrucomicrobiota; c__Verrucomicrobiae; o__Chthoniobacterales; f__Chthoniobacteraceae; g__Candidatus_Udaeobacter	0	0	0	0	0	24	0	0	0	53
1637042634fd360d31c0eaabcfe6ec6e	d__Bacteria; p__Verrucomicrobiota; c__Verrucomicrobiae; o__Chthoniobacterales; f__Chthoniobacteraceae; g__Candidatus_Udaeobacter	8	0	4	0	8	21	12	25	116	55
5f922c59966582d8107ad4298b48aa37	d__Bacteria; p__Verrucomicrobiota; c__Verrucomicrobiae; o__Chthoniobacterales; f__Chthoniobacteraceae; g__Candidatus_Udaeobacter	32	0	0	0	5	22	0	9	9	32
9c82529c91060e79a2332903e92e71eb	d__Bacteria; p__Verrucomicrobiota; c__Verrucomicrobiae; o__Chthoniobacterales; f__Chthoniobacteraceae; g__Candidatus_Udaeobacter	12	0	0	0	0	0	6	37	0	0
7658c832e081337460f1a739cb06b75a	d__Bacteria; p__Verrucomicrobiota; c__Verrucomicrobiae; o__Chthoniobacterales; f__Chthoniobacteraceae; g__Candidatus_Udaeobacter; s__Spartobacteria_bacterium	59	0	15	0	24	42	17	95	104	98
31f6d275d8268415bdb312deada3e6f8	d__Bacteria; p__Verrucomicrobiota; c__Verrucomicrobiae; o__Chthoniobacterales; f__Chthoniobacteraceae; g__Candidatus_Udaeobacter; s__Spartobacteria_bacterium	22	35	12	44	36	11	0	16	35	79
dd041a558a96d0b2d876aaf7161cb033	d__Bacteria; p__Verrucomicrobiota; c__Verrucomicrobiae; o__Chthoniobacterales; f__Chthoniobacteraceae; g__Candidatus_Udaeobacter; s__Spartobacteria_bacterium	0	0	0	0	0	0	0	0	0	73
1ca9f5819f6a5ea1203695d6f52fa163	d__Bacteria; p__Verrucomicrobiota; c__Verrucomicrobiae; o__Chthoniobacterales; f__Chthoniobacteraceae; g__Candidatus_Udaeobacter; s__Spartobacteria_bacterium	53	17	58	25	41	54	0	20	113	91
439abb3fb951bb63270bcb8588f1b7ed	d__Bacteria; p__Verrucomicrobiota; c__Verrucomicrobiae; o__Chthoniobacterales; f__Chthoniobacteraceae; g__Candidatus_Udaeobacter; s__Spartobacteria_bacterium	111	5	12	11	24	52	21	24	27	61
ac0ecf4b46e1131ede8f7eb0eb90171c	d__Bacteria; p__Verrucomicrobiota; c__Verrucomicrobiae; o__Chthoniobacterales; f__Chthoniobacteraceae; g__Candidatus_Udaeobacter; s__uncultured_Prosthecobacter	105	15	12	6	15	87	25	43	25	80
fc9719c83c5a32be80ffc6903a674e2c	d__Bacteria; p__Verrucomicrobiota; c__Verrucomicrobiae; o__Chthoniobacterales; f__Chthoniobacteraceae; g__Candidatus_Udaeobacter; s__uncultured_Prosthecobacter	148	94	93	50	44	137	85	158	80	125
8c173235b04df9ac57b3409b1379f238	d__Bacteria; p__Verrucomicrobiota; c__Verrucomicrobiae; o__Chthoniobacterales; f__Xiphinematobacteraceae; g__Candidatus_Xiphinematobacter; s__uncultured_bacterium	14	0	25	29	12	16	12	25	28	0
3105cae31f69a8051d2bea02d74e9e04	d__Bacteria; p__Verrucomicrobiota; c__Verrucomicrobiae; o__Chthoniobacterales; f__Xiphinematobacteraceae; g__Candidatus_Xiphinematobacter; s__uncultured_bacterium	20	0	17	48	0	0	21	51	0	0
068a01c81394b7dfe7d5597e05cd4f13	d__Bacteria; p__Verrucomicrobiota; c__Verrucomicrobiae; o__Chthoniobacterales; f__Xiphinematobacteraceae; g__Candidatus_Xiphinematobacter; s__uncultured_bacterium	38	0	68	41	0	81	31	81	68	0
7b316910b88717672b6a867fe475deb4	d__Bacteria; p__Verrucomicrobiota; c__Verrucomicrobiae; o__Pedosphaerales; f__Pedosphaeraceae	9	34	12	35	42	0	17	15	20	0
28a8f00c918bd472d5ebf6f3f6654f3b	d__Bacteria; p__Verrucomicrobiota; c__Verrucomicrobiae; o__Pedosphaerales; f__Pedosphaeraceae	6	8	9	0	0	0	29	25	12	0
d4f0e694a3228ac3fb8c953bd2c372e0	d__Bacteria; p__Verrucomicrobiota; c__Verrucomicrobiae; o__Pedosphaerales; f__Pedosphaeraceae	0	3	16	0	9	0	52	10	18	0
142dfc1fdb2a0dcd4c0a64e8836724a2	d__Bacteria; p__Verrucomicrobiota; c__Verrucomicrobiae; o__Pedosphaerales; f__Pedosphaeraceae	0	11	14	7	3	0	1	3	12	0
cf239b5b376247bc7d5cf6c0d8569015	d__Bacteria; p__Verrucomicrobiota; c__Verrucomicrobiae; o__Pedosphaerales; f__Pedosphaeraceae	0	12	10	7	8	17	15	0	12	0
4307fbf3f992d7fc7e0a3fd022d71a85	d__Bacteria; p__Verrucomicrobiota; c__Verrucomicrobiae; o__Pedosphaerales; f__Pedosphaeraceae	22	18	0	0	23	6	0	0	0	0
296b68513f2771c88b9d541fde740317	d__Bacteria; p__Verrucomicrobiota; c__Verrucomicrobiae; o__Pedosphaerales; f__Pedosphaeraceae	14	0	7	5	0	0	13	14	0	0
eaacc5be73b49f09f32060d7801e1aa3	d__Bacteria; p__Verrucomicrobiota; c__Verrucomicrobiae; o__Pedosphaerales; f__Pedosphaeraceae	16	36	51	31	81	24	55	38	39	7
909622de06a548f3f1a2c7c211758421	d__Bacteria; p__Verrucomicrobiota; c__Verrucomicrobiae; o__Pedosphaerales; f__Pedosphaeraceae	0	0	14	20	0	0	0	5	0	0
c9c933b7eeabbbc49b4e470da81ba733	d__Bacteria; p__Verrucomicrobiota; c__Verrucomicrobiae; o__Pedosphaerales; f__Pedosphaeraceae	15	20	0	0	23	22	19	10	0	0
1ac80ad7677a609c28dffc791338d5e6	d__Bacteria; p__Verrucomicrobiota; c__Verrucomicrobiae; o__Pedosphaerales; f__Pedosphaeraceae	13	0	0	13	20	0	47	27	0	0
4bde9ba8bc763f55ad6025d803857d0c	d__Bacteria; p__Verrucomicrobiota; c__Verrucomicrobiae; o__Pedosphaerales; f__Pedosphaeraceae	0	7	13	14	7	6	16	9	19	0
26a83f9170d3e157ee97f93fe183a927	d__Bacteria; p__Verrucomicrobiota; c__Verrucomicrobiae; o__Pedosphaerales; f__Pedosphaeraceae	16	10	0	0	26	82	0	0	0	0
03e4d892397919fb3f983a559e19a23d	d__Bacteria; p__Verrucomicrobiota; c__Verrucomicrobiae; o__Pedosphaerales; f__Pedosphaeraceae	20	0	19	18	11	0	12	16	0	0
3eec9a84b86c5f1191442ab93b2d2991	d__Bacteria; p__Verrucomicrobiota; c__Verrucomicrobiae; o__Pedosphaerales; f__Pedosphaeraceae	0	0	0	0	0	0	56	0	0	0
8ffe09687a802bd872dfbb852cd6af65	d__Bacteria; p__Verrucomicrobiota; c__Verrucomicrobiae; o__Pedosphaerales; f__Pedosphaeraceae; g__ADurb.Bin063-1	0	0	0	0	22	34	0	0	0	0
a0b69ead23c9553db96d0729dde80fe4	d__Bacteria; p__Verrucomicrobiota; c__Verrucomicrobiae; o__Pedosphaerales; f__Pedosphaeraceae; g__ADurb.Bin063-1	8	20	13	14	51	24	20	13	0	0
74f74c61834c98ba056e1afa55ab092f	d__Bacteria; p__Verrucomicrobiota; c__Verrucomicrobiae; o__Pedosphaerales; f__Pedosphaeraceae; g__ADurb.Bin063-1	0	0	0	0	29	21	26	24	0	0
4074f2ac21f383743b955a2dbffa9556	d__Bacteria; p__Verrucomicrobiota; c__Verrucomicrobiae; o__Pedosphaerales; f__Pedosphaeraceae; g__ADurb.Bin063-1	0	0	21	21	0	13	0	0	0	0
b26ce4dfc81fd875c77022f405002f28	d__Bacteria; p__Verrucomicrobiota; c__Verrucomicrobiae; o__Pedosphaerales; f__Pedosphaeraceae; g__ADurb.Bin063-1	0	20	17	0	16	0	16	18	15	0
6440ffcb289ad2c1d1b3d4f0e31f2008	d__Bacteria; p__Verrucomicrobiota; c__Verrucomicrobiae; o__Pedosphaerales; f__Pedosphaeraceae; g__ADurb.Bin063-1	0	0	0	0	0	12	21	16	0	0
8d43c20d264ac08d9906c38144dba029	d__Bacteria; p__Verrucomicrobiota; c__Verrucomicrobiae; o__Pedosphaerales; f__Pedosphaeraceae; g__ADurb.Bin063-1	0	0	50	18	26	8	28	38	0	0
3a911f47d807694240f3336c321a7b45	d__Bacteria; p__Verrucomicrobiota; c__Verrucomicrobiae; o__Pedosphaerales; f__Pedosphaeraceae; g__ADurb.Bin063-1	0	13	0	0	26	0	20	0	0	0
44b4725d536763ffcac28e48636ad043	d__Bacteria; p__Verrucomicrobiota; c__Verrucomicrobiae; o__Pedosphaerales; f__Pedosphaeraceae; g__ADurb.Bin063-1	0	0	12	14	31	13	42	0	0	0
803c3b02e50421e5123c8d3637bdf271	d__Bacteria; p__Verrucomicrobiota; c__Verrucomicrobiae; o__Pedosphaerales; f__Pedosphaeraceae; g__ADurb.Bin063-1	6	13	9	14	20	0	10	23	15	0
634bfe59800025b4e03042a209c70f41	d__Bacteria; p__Verrucomicrobiota; c__Verrucomicrobiae; o__Pedosphaerales; f__Pedosphaeraceae; g__ADurb.Bin063-1	0	11	0	27	0	0	28	0	0	0
d3450e32c3aab6f58fd75c12da5b14bf	d__Bacteria; p__Verrucomicrobiota; c__Verrucomicrobiae; o__Pedosphaerales; f__Pedosphaeraceae; g__ADurb.Bin063-1	4	0	0	0	14	14	9	15	9	0
baa4c84846d572cca73679119862a14e	d__Bacteria; p__Verrucomicrobiota; c__Verrucomicrobiae; o__Pedosphaerales; f__Pedosphaeraceae; g__ADurb.Bin063-1	0	2	13	0	14	12	14	0	0	0
34a2bc6613b5c0a335a09d9f10b9edb8	d__Bacteria; p__Verrucomicrobiota; c__Verrucomicrobiae; o__Pedosphaerales; f__Pedosphaeraceae; g__ADurb.Bin063-1	0	17	0	0	35	0	0	0	0	0
8a9a3558ee50e0e41248a2e6932f53be	d__Bacteria; p__Verrucomicrobiota; c__Verrucomicrobiae; o__Pedosphaerales; f__Pedosphaeraceae; g__ADurb.Bin063-1; s__uncultured_bacterium	30	0	10	13	0	0	32	31	0	0
1c029a4fa35df4974d77af0e11d9fe76	d__Bacteria; p__Verrucomicrobiota; c__Verrucomicrobiae; o__Pedosphaerales; f__Pedosphaeraceae; g__ADurb.Bin063-1; s__uncultured_bacterium	10	0	16	4	0	0	0	19	0	0
9bce355014fc2e1808d63da6ea979d39	d__Bacteria; p__Verrucomicrobiota; c__Verrucomicrobiae; o__Pedosphaerales; f__Pedosphaeraceae; g__ADurb.Bin063-1; s__uncultured_bacterium	25	6	25	20	21	14	16	11	0	12
25e89a61ce028266e476ff1905815597	d__Bacteria; p__Verrucomicrobiota; c__Verrucomicrobiae; o__Pedosphaerales; f__Pedosphaeraceae; g__ADurb.Bin063-1; s__uncultured_bacterium	30	8	22	16	15	15	8	16	9	0
f001b7a8be942b349facf17cad10362d	d__Bacteria; p__Verrucomicrobiota; c__Verrucomicrobiae; o__Pedosphaerales; f__Pedosphaeraceae; g__ADurb.Bin063-1; s__uncultured_soil	0	0	0	12	0	16	0	36	0	0
f3a56006419c81c0451cf7473579516e	d__Bacteria; p__Verrucomicrobiota; c__Verrucomicrobiae; o__Pedosphaerales; f__Pedosphaeraceae; g__ADurb.Bin063-1; s__uncultured_Verrucomicrobia	13	9	9	0	11	12	0	14	0	0
c93c6a8a6f733c7545dd561ea98b85c3	d__Bacteria; p__Verrucomicrobiota; c__Verrucomicrobiae; o__Pedosphaerales; f__Pedosphaeraceae; g__ADurb.Bin063-1; s__uncultured_Verrucomicrobia	24	0	8	0	12	0	6	0	0	0
6c63d799c5308bace08c859ad4b3a7a7	d__Bacteria; p__Verrucomicrobiota; c__Verrucomicrobiae; o__Pedosphaerales; f__Pedosphaeraceae; g__ADurb.Bin063-1; s__uncultured_Verrucomicrobia	0	0	0	19	0	28	13	20	0	0
0586f2cf6a8065044635ed454556e1b6	d__Bacteria; p__Verrucomicrobiota; c__Verrucomicrobiae; o__Pedosphaerales; f__Pedosphaeraceae; g__ADurb.Bin063-1; s__uncultured_Verrucomicrobia	34	73	59	55	52	64	65	65	58	30
43fd621fc247e98f2ddd00a181c9d34c	d__Bacteria; p__Verrucomicrobiota; c__Verrucomicrobiae; o__Pedosphaerales; f__Pedosphaeraceae; g__ADurb.Bin063-1; s__uncultured_Verrucomicrobia	13	73	11	6	14	16	34	17	11	0
aa5c0e799f1d34a6b15a5339aa871cfe	d__Bacteria; p__Verrucomicrobiota; c__Verrucomicrobiae; o__Pedosphaerales; f__Pedosphaeraceae; g__DEV008; s__uncultured_Verrucomicrobia	10	0	14	13	4	0	26	15	13	0
7abfd868dc5e04ee595e6020412d8692	d__Bacteria; p__Verrucomicrobiota; c__Verrucomicrobiae; o__Pedosphaerales; f__Pedosphaeraceae; g__Ellin516	0	0	22	24	0	0	34	39	16	0
6f9970ac07c6f35cd1736e3781ab4ee0	d__Bacteria; p__Verrucomicrobiota; c__Verrucomicrobiae; o__Pedosphaerales; f__Pedosphaeraceae; g__Ellin516	0	0	0	0	0	39	21	14	7	19
67490e397fe0f0a683a51c96034d0f84	d__Bacteria; p__Verrucomicrobiota; c__Verrucomicrobiae; o__Pedosphaerales; f__Pedosphaeraceae; g__Ellin516; s__uncultured_bacterium	14	4	15	20	0	11	29	33	0	0
8cb414b5d55788b69fc24f16f643a9ca	d__Bacteria; p__Verrucomicrobiota; c__Verrucomicrobiae; o__Pedosphaerales; f__Pedosphaeraceae; g__Ellin516; s__uncultured_bacterium	39	0	0	0	24	17	16	73	8	12
d8f8bf116204c9f6fe026dc0851aa099	d__Bacteria; p__Verrucomicrobiota; c__Verrucomicrobiae; o__Pedosphaerales; f__Pedosphaeraceae; g__Pedosphaera; s__uncultured_bacterium	18	32	24	8	32	28	28	51	15	0
9a83312fc623f5dbcc0c35ee0ddf2a9e	d__Bacteria; p__Verrucomicrobiota; c__Verrucomicrobiae; o__Pedosphaerales; f__Pedosphaeraceae; g__Pedosphaeraceae	0	0	0	0	16	14	0	27	16	38
a96eb1641cfbd18f2b348f62c95fabca	d__Bacteria; p__Verrucomicrobiota; c__Verrucomicrobiae; o__Pedosphaerales; f__Pedosphaeraceae; g__Pedosphaeraceae	0	9	6	11	15	0	0	7	0	0
00e3c6ac59c58534cf4b34d72affe887	d__Bacteria; p__Verrucomicrobiota; c__Verrucomicrobiae; o__Pedosphaerales; f__Pedosphaeraceae; g__Pedosphaeraceae	0	12	15	20	12	32	33	39	31	0
2994fa2c4dee3978ee9ed2e231c99a2c	d__Bacteria; p__Verrucomicrobiota; c__Verrucomicrobiae; o__Pedosphaerales; f__Pedosphaeraceae; g__Pedosphaeraceae	15	0	22	16	15	0	36	19	12	0
8cb479d287c86974842c2e4644459c94	d__Bacteria; p__Verrucomicrobiota; c__Verrucomicrobiae; o__Pedosphaerales; f__Pedosphaeraceae; g__Pedosphaeraceae	0	0	69	23	15	0	43	9	57	0
1793ba839ca457b503f0ffce9e9acc97	d__Bacteria; p__Verrucomicrobiota; c__Verrucomicrobiae; o__Pedosphaerales; f__Pedosphaeraceae; g__Pedosphaeraceae	9	0	0	0	18	29	10	25	0	0
091f91759e8a34faaf9a4caac1e99da7	d__Bacteria; p__Verrucomicrobiota; c__Verrucomicrobiae; o__Pedosphaerales; f__Pedosphaeraceae; g__Pedosphaeraceae	7	23	0	0	0	10	0	0	8	0
0390be2d801e1187c85ca4af41a7a10b	d__Bacteria; p__Verrucomicrobiota; c__Verrucomicrobiae; o__Pedosphaerales; f__Pedosphaeraceae; g__Pedosphaeraceae	0	0	0	0	0	0	20	29	29	0
a9691f453b840c3181487d0f317d3ac1	d__Bacteria; p__Verrucomicrobiota; c__Verrucomicrobiae; o__Pedosphaerales; f__Pedosphaeraceae; g__Pedosphaeraceae	18	51	35	33	112	0	68	73	67	38
9b65a74412bb0bd32382b2aaf91bf2ab	d__Bacteria; p__Verrucomicrobiota; c__Verrucomicrobiae; o__Pedosphaerales; f__Pedosphaeraceae; g__Pedosphaeraceae	6	0	0	22	29	58	16	0	6	0
bfeeb4e24549f9d9ecda5da9a6710690	d__Bacteria; p__Verrucomicrobiota; c__Verrucomicrobiae; o__Pedosphaerales; f__Pedosphaeraceae; g__Pedosphaeraceae; s__uncultured_bacterium	0	9	0	0	26	0	0	6	13	0
b34f768396109d71795cdf88c12c48cc	d__Bacteria; p__Verrucomicrobiota; c__Verrucomicrobiae; o__Pedosphaerales; f__Pedosphaeraceae; g__Pedosphaeraceae; s__uncultured_bacterium	20	23	30	23	33	56	51	25	71	0
562b12c45c4922507ec53a715c7ebe12	d__Bacteria; p__Verrucomicrobiota; c__Verrucomicrobiae; o__Pedosphaerales; f__Pedosphaeraceae; g__Pedosphaeraceae; s__uncultured_bacterium	0	12	18	6	19	0	17	0	0	0
76e7ee41fbe889315226d2c4a254fc46	d__Bacteria; p__Verrucomicrobiota; c__Verrucomicrobiae; o__Pedosphaerales; f__Pedosphaeraceae; g__Pedosphaeraceae; s__uncultured_bacterium	0	6	14	4	9	22	17	0	6	0
82a37bb7842a6e0bb6550db90373bc0d	d__Bacteria; p__Verrucomicrobiota; c__Verrucomicrobiae; o__Pedosphaerales; f__Pedosphaeraceae; g__Pedosphaeraceae; s__uncultured_bacterium	25	0	0	0	0	22	0	27	8	10
c64cb00c8aec82d0e5ecfd0f3c84fd15	d__Bacteria; p__Verrucomicrobiota; c__Verrucomicrobiae; o__Pedosphaerales; f__Pedosphaeraceae; g__Pedosphaeraceae; s__uncultured_bacterium	0	0	14	16	0	0	27	0	0	0
89005c347a821b91c28bb1bbf29642e4	d__Bacteria; p__Verrucomicrobiota; c__Verrucomicrobiae; o__Pedosphaerales; f__Pedosphaeraceae; g__Pedosphaeraceae; s__uncultured_bacterium	11	0	7	9	0	0	8	26	11	0
47f40915c0b4356f8544544d10a1f825	d__Bacteria; p__Verrucomicrobiota; c__Verrucomicrobiae; o__Pedosphaerales; f__Pedosphaeraceae; g__Pedosphaeraceae; s__uncultured_bacterium	13	33	8	13	53	0	47	0	0	0
8cc3871c644816b9a7dd514a152d3a4a	d__Bacteria; p__Verrucomicrobiota; c__Verrucomicrobiae; o__Pedosphaerales; f__Pedosphaeraceae; g__Pedosphaeraceae; s__uncultured_bacterium	12	0	20	36	0	13	0	0	0	0
50db9011dbf94450850126e42eccf90e	d__Bacteria; p__Verrucomicrobiota; c__Verrucomicrobiae; o__Pedosphaerales; f__Pedosphaeraceae; g__Pedosphaeraceae; s__uncultured_bacterium	21	31	10	6	16	31	6	0	0	0
6ae0486e904b95a5ad40c949eab14a5a	d__Bacteria; p__Verrucomicrobiota; c__Verrucomicrobiae; o__Pedosphaerales; f__Pedosphaeraceae; g__Pedosphaeraceae; s__uncultured_bacterium	10	15	5	2	12	22	16	0	3	0
01dba729ee9879275c7e0929fb8004d0	d__Bacteria; p__Verrucomicrobiota; c__Verrucomicrobiae; o__Pedosphaerales; f__Pedosphaeraceae; g__Pedosphaeraceae; s__uncultured_Prosthecobacter	0	0	0	0	0	18	6	19	10	18
2f2c65d624b26b19dacd68c238f4e579	d__Bacteria; p__Verrucomicrobiota; c__Verrucomicrobiae; o__Pedosphaerales; f__Pedosphaeraceae; g__uncultured	0	0	18	15	17	14	37	24	9	0
bbbd7fb1ce8b9945f871cc378a844aa9	d__Bacteria; p__Verrucomicrobiota; c__Verrucomicrobiae; o__Pedosphaerales; f__Pedosphaeraceae; g__uncultured	51	13	41	21	59	76	54	56	36	23
8abbb84cda9a983a176e498c581f1d76	d__Bacteria; p__Verrucomicrobiota; c__Verrucomicrobiae; o__Pedosphaerales; f__Pedosphaeraceae; g__uncultured	5	0	0	0	0	25	24	36	12	16
b2feca3c52cf6b055f5ec449f70747fe	d__Bacteria; p__Verrucomicrobiota; c__Verrucomicrobiae; o__Pedosphaerales; f__Pedosphaeraceae; g__uncultured; s__metagenome	12	0	5	6	23	12	17	25	13	0
b659bc33a917040dd0350b5109d10282	d__Bacteria; p__Verrucomicrobiota; c__Verrucomicrobiae; o__Pedosphaerales; f__Pedosphaeraceae; g__uncultured; s__uncultured_bacterium	56	0	0	0	62	81	24	25	6	33
88d57abfab50a1e2b2c15ccc3c8b6789	d__Bacteria; p__Verrucomicrobiota; c__Verrucomicrobiae; o__Pedosphaerales; f__Pedosphaeraceae; g__uncultured; s__uncultured_bacterium	36	0	0	0	25	63	0	0	0	0
c896a876088f65d17592c41d343ad2e3	d__Bacteria; p__Verrucomicrobiota; c__Verrucomicrobiae; o__Pedosphaerales; f__Pedosphaeraceae; g__uncultured; s__uncultured_bacterium	0	0	0	0	64	0	0	0	0	0
a3b5fc26bee3bd50051aa18c765b0cfc	d__Bacteria; p__Verrucomicrobiota; c__Verrucomicrobiae; o__Pedosphaerales; f__Pedosphaeraceae; g__uncultured; s__uncultured_bacterium	7	33	21	18	30	96	87	0	0	0
6cf2750b60c1ac0f4e9c89b1d8264939	d__Bacteria; p__Verrucomicrobiota; c__Verrucomicrobiae; o__S-BQ2-57_soil_group; f__S-BQ2-57_soil_group; g__S-BQ2-57_soil_group	0	12	0	0	40	0	0	0	0	0
be2a0027845e596ed12b0cd3e2a129c7	d__Bacteria; p__Verrucomicrobiota; c__Verrucomicrobiae; o__S-BQ2-57_soil_group; f__S-BQ2-57_soil_group; g__S-BQ2-57_soil_group; s__uncultured_bacterium	0	69	0	0	23	0	0	0	0	0
27f0148c4a1a8373c8648dc34d219cd4	d__Bacteria; p__Verrucomicrobiota; c__Verrucomicrobiae; o__S-BQ2-57_soil_group; f__S-BQ2-57_soil_group; g__S-BQ2-57_soil_group; s__uncultured_bacterium	0	0	15	16	26	0	11	0	5	0
94209b8ad0201410ee5097bf8835d6d8	d__Bacteria; p__Verrucomicrobiota; c__Verrucomicrobiae; o__S-BQ2-57_soil_group; f__S-BQ2-57_soil_group; g__S-BQ2-57_soil_group; s__uncultured_bacterium	17	25	0	0	17	0	0	0	0	0
3e10a4487946db6031a27f5caa9dd94d	d__Bacteria; p__Verrucomicrobiota; c__Verrucomicrobiae; o__S-BQ2-57_soil_group; f__S-BQ2-57_soil_group; g__S-BQ2-57_soil_group; s__uncultured_bacterium	0	0	0	36	24	0	0	0	0	0
fc068b5c3627a2da43242dd9ec95e57a	d__Bacteria; p__Verrucomicrobiota; c__Verrucomicrobiae; o__S-BQ2-57_soil_group; f__S-BQ2-57_soil_group; g__S-BQ2-57_soil_group; s__uncultured_bacterium	6	54	0	15	32	9	10	10	11	0
fe2376fe31998b318746e8ab52ffd559	d__Bacteria; p__Verrucomicrobiota; c__Verrucomicrobiae; o__S-BQ2-57_soil_group; f__S-BQ2-57_soil_group; g__S-BQ2-57_soil_group; s__uncultured_bacterium	0	0	2	9	11	0	22	23	12	0
d4e9b6991966f8320f4a7970fc043c5e	d__Bacteria; p__Verrucomicrobiota; c__Verrucomicrobiae; o__S-BQ2-57_soil_group; f__S-BQ2-57_soil_group; g__S-BQ2-57_soil_group; s__uncultured_bacterium	5	0	5	5	11	7	10	5	4	0
a12ac74fe83686370afbc982a5d327ef	d__Bacteria; p__Verrucomicrobiota; c__Verrucomicrobiae; o__S-BQ2-57_soil_group; f__S-BQ2-57_soil_group; g__S-BQ2-57_soil_group; s__uncultured_Verrucomicrobia	7	389	77	0	248	41	25	28	12	18
3f072d0ad7cfc287787965a5ad45933e	d__Bacteria; p__Verrucomicrobiota; c__Verrucomicrobiae; o__Verrucomicrobiales; f__Rubritaleaceae; g__Luteolibacter	0	0	30	29	0	0	0	0	0	0
1476c424566025482aa416b2ed928e7e	d__Bacteria; p__Verrucomicrobiota; c__Verrucomicrobiae; o__Verrucomicrobiales; f__Rubritaleaceae; g__Luteolibacter	22	0	0	0	0	0	0	11	32	0

## Sheet: S3 Table 
S3 Table Number of sequencing reads obtained from Sago palm-growing soils
Sample ID	Input reads	Filtered reads	Denoised paired-end reads	Merge reads	Non-chimeric
S1	137477	117036	109646	90893	80224
S2	107066	92019	88575	79888	74360
S3	118646	101890	97247	85550	79070
S4	116346	97001	93104	83139	77351
S5	100435	85331	80776	69236	62811
R1	106883	91639	86874	73771	65353
R2	101012	87388	83731	74659	67997
R3	111544	96664	91898	78551	70524
R4	111084	96881	91769	78652	71269
R5	99346	87314	82203	67891	60514
Median	109075	94341.5	90172	78601.5	70896.5
Min	99346	85331	80776	67891	60514
Max	137477	117036	109646	90893	80224
Total	1109839	953163	905823	782230	709473

## Sheet: S4 Table 
S4 Table Alpha diversity analysis of all samples with observed ASVs and the Shannon diversity index
Sample ID	Season	No. of ASVs	Shannon index
S1	Summer	1078.03	9.54476
S2	Summer	918.025	9.15287
S3	Summer	1167.09	9.53038
S4	Summer	1044.5	9.37885
S5	Summer	992.885	9.32118
Mean		1040.11	9.38561
R1	Rainy	949.295	9.39913
R2	Rainy	1041.5	9.46555
R3	Rainy	1120.12	9.65575
R4	Rainy	1132.82	9.64671
R5	Rainy	651.645	8.72991
Mean		979.073	9.37941

## Sheet: S5 Table 
S5 Table Relative abundance (≥1%) of bacterial community in family level detected in sago palm-growing soils collected during the summer and rainy seasons
Phylum level	Summer					Avr
	S1	S2	S3	S4	S5
d__Bacteria;p__Acidobacteriota	16.5962	21.4707	15.4714	17.1259	16.5486	17.4426
d__Bacteria;p__Proteobacteria	19.7149	16.3879	15.4089	15.6499	17.5693	16.9462
d__Bacteria;p__Actinobacteriota	16.2868	13.2603	18.1943	15.9177	11.0731	14.9464
d__Bacteria;p__Planctomycetota	9.7905	11.2963	9.65064	9.61493	9.19236	9.90894
d__Bacteria;p__Methylomirabilota	6.06773	8.2014	8.78169	11.1207	10.6237	8.95905
d__Bacteria;p__Chloroflexi	9.85002	6.77598	8.39186	9.08523	6.71051	8.16272
d__Bacteria;p__Verrucomicrobiota	4.29711	4.30901	4.05904	3.42816	6.10939	4.44054
d__Bacteria;p__Nitrospirota	2.63064	2.22295	2.58303	2.03845	3.88942	2.6729
d__Bacteria;p__Latescibacterota	1.19331	1.44923	2.25271	2.28247	3.37162	2.10987
d__Bacteria;p__NB1-j	1.25283	2.19022	1.97596	2.19914	2.73479	2.07059
d__Bacteria;p__Myxococcota	2.0325	1.1576	2.10094	1.97596	2.37769	1.92894
d__Bacteria;p__Dadabacteria	1.51172	2.18724	2.32413	2.23188	1.1457	1.88013
d__Bacteria;p__Firmicutes	3.06809	2.03845	2.41935	1.04749	0.508868	1.81645
d__Bacteria;p__Gemmatimonadota	1.36591	2.05035	1.64266	1.31532	2.35091	1.74503
d__Bacteria;p__Desulfobacterota	1.56529	1.41055	1.38674	1.40459	1.80336	1.51411
d__Bacteria;p__Sva0485	0.898703	1.78848	1.08916	1.10701	1.98191	1.37305
Phylum level	Rainy					Avr
	R1	R2	R3	R4	R5
d__Bacteria;p__Proteobacteria	22.4438	14.5608	18.6912	18.7894	26.9402	20.2851
d__Bacteria;p__Acidobacteriota	18.8043	15.5339	16.0695	18.4026	17.1974	17.2015
d__Bacteria;p__Actinobacteriota	9.91549	7.68658	12.8943	12.8288	22.2087	13.1068
d__Bacteria;p__Planctomycetota	11.5641	9.03166	11.4332	14.5012	11.9837	11.7028
d__Bacteria;p__Methylomirabilota	6.95155	13.5133	7.44852	6.51411	2.01762	7.28901
d__Bacteria;p__Chloroflexi	5.03809	6.90096	8.56148	5.63028	4.35662	6.09749
d__Bacteria;p__Verrucomicrobiota	5.55291	5.55291	5.7999	4.23759	3.24069	4.8768
d__Bacteria;p__Nitrospirota	3.08594	4.65718	2.74967	1.95215	0.985002	2.68599
d__Bacteria;p__Latescibacterota	2.15153	6.28497	2.6842	1.66052	0.505892	2.65742
d__Bacteria;p__Myxococcota	2.85085	2.85978	2.65445	2.09499	2.1307	2.51815
d__Bacteria;p__Firmicutes	1.13975	0.389835	0.663611	4.13344	3.7436	2.01405
d__Bacteria;p__Gemmatimonadota	1.82419	2.71991	1.91644	1.59505	1.47006	1.90513
d__Bacteria;p__NB1-j	2.17534	3.05023	1.97298	1.16058	0.544578	1.78074
d__Bacteria;p__Desulfobacterota	2.23485	1.76765	1.62481	1.36888	0.857041	1.57065
d__Bacteria;p__Dadabacteria	1.30639	0.827282	1.41352	2.0563	0.562433	1.23319
d__Bacteria;p__Sva0485	1.10106	1.79443	1.04154	0.761814	0.258898	0.991549

## Sheet: S6 Tabel 
S6 Table Relative abundance (≥1%) of bacterial community in genus level detected in sago palm-growing soils collected during the summer and rainy seasons
Genus	Relative abundant (%)
	Summer
d__Bacteria;p__Acidobacteriota;c__Blastocatellia;o__11-24;f__11-24;g__11-24	1.31294
d__Bacteria;p__Acidobacteriota;c__Subgroup_5;o__Subgroup_5;f__Subgroup_5;g__Subgroup_5	1.09927
d__Bacteria;p__Acidobacteriota;c__Vicinamibacteria;o__Subgroup_17;f__Subgroup_17;g__Subgroup_17 (uncultured Acidobacteria bacterium)	1.74384
d__Bacteria;p__Acidobacteriota;c__Vicinamibacteria;o__Vicinamibacterales;f__uncultured;g__uncultured	4.70004
d__Bacteria;p__Acidobacteriota;c__Vicinamibacteria;o__Vicinamibacterales;f__Vicinamibacteraceae;g__Vicinamibacteraceae	4.14713
d__Bacteria;p__Actinobacteriota;c__MB-A2-108;o__MB-A2-108;f__MB-A2-108;g__MB-A2-108 (uncultured bacterium)	2.5491
d__Bacteria;p__Actinobacteriota;c__Thermoleophilia;o__Gaiellales;f__Gaiellaceae;g__Gaiella	3.34484
d__Bacteria;p__Actinobacteriota;c__Thermoleophilia;o__Gaiellales;f__uncultured;g__uncultured	3.34424
d__Bacteria;p__Actinobacteriota;c__Thermoleophilia;o__Solirubrobacterales;f__67-14;g__67-14	1.13796
d__Bacteria;p__Chloroflexi;c__Anaerolineae;o__Anaerolineales;f__Anaerolineaceae;g__uncultured	1.78669
d__Bacteria;p__Chloroflexi;c__KD4-96;o__KD4-96;f__KD4-96;g__KD4-96	1.98607
d__Bacteria;p__Dadabacteria;c__Dadabacteriia;o__Dadabacteriales;f__Dadabacteriales;g__Dadabacteriales	1.88013
d__Bacteria;p__Firmicutes;c__Bacilli;o__Bacillales;f__Bacillaceae;g__Bacillus	1.03321
d__Bacteria;p__Gemmatimonadota;c__Gemmatimonadetes;o__Gemmatimonadales;f__Gemmatimonadaceae;g__uncultured	1.18022
d__Bacteria;p__Latescibacterota;c__Latescibacterota;o__Latescibacterota;f__Latescibacterota;g__Latescibacterota	1.74384
d__Bacteria;p__Methylomirabilota;c__Methylomirabilia;o__Methylomirabilales;f__Methylomirabilaceae;g__Sh765B-TzT-35 (uncultured Acidobacteria bacterium)	2.16462
d__Bacteria;p__Methylomirabilota;c__Methylomirabilia;o__Methylomirabilales;f__Methylomirabilaceae;g__wb1-A12 (uncultured bacterium)	1.35222
d__Bacteria;p__Methylomirabilota;c__Methylomirabilia;o__Rokubacteriales;f__Rokubacteriales;g__Rokubacteriales	4.23878
d__Bacteria;p__Methylomirabilota;c__Methylomirabilia;o__Rokubacteriales;f__WX65;g__WX65	1.20343
d__Bacteria;p__NB1-j;c__NB1-j;o__NB1-j;f__NB1-j;g__NB1-j (uncultured delta proteobacterium)	2.07059
d__Bacteria;p__Nitrospirota;c__Thermodesulfovibrionia;o__uncultured;f__uncultured;g__uncultured	1.25104
d__Bacteria;p__Planctomycetota;c__Phycisphaerae;o__Tepidisphaerales;f__WD2101_soil_group;g__WD2101_soil_group	1.01238
d__Bacteria;p__Planctomycetota;c__Planctomycetes;o__Gemmatales;f__Gemmataceae;g__uncultured	3.32282
d__Bacteria;p__Planctomycetota;c__Planctomycetes;o__Pirellulales;f__Pirellulaceae;g__uncultured	1.21176
d__Bacteria;p__Proteobacteria;c__Alphaproteobacteria;o__Rhizobiales;f__Hyphomicrobiaceae;g__Pedomicrobium+A29:B34	1.11237
d__Bacteria;p__Proteobacteria;c__Alphaproteobacteria;o__Rhizobiales;f__Methyloligellaceae;g__uncultured	1.37781
d__Bacteria;p__Proteobacteria;c__Alphaproteobacteria;o__Rhizobiales;f__Xanthobacteraceae;__	1.02071
d__Bacteria;p__Proteobacteria;c__Alphaproteobacteria;o__Rhizobiales;f__Xanthobacteraceae;g__uncultured	1.74324
d__Bacteria;p__Proteobacteria;c__Alphaproteobacteria;o__Tistrellales;f__Geminicoccaceae;g__uncultured	1.29032
d__Bacteria;p__Proteobacteria;c__Gammaproteobacteria;o__Burkholderiales;f__B1-7BS;g__B1-7BS (uncultured beta proteobacterium)	2.74908
d__Bacteria;p__Sva0485;c__Sva0485;o__Sva0485;f__Sva0485;g__Sva0485 (uncultured delta proteobacterium)	1.37305
Genus	Relative abundant (%)
	Rainy
d__Bacteria;p__Acidobacteriota;c__Vicinamibacteria;o__Subgroup_17;f__Subgroup_17;g__Subgroup_17	1.38614
d__Bacteria;p__Acidobacteriota;c__Vicinamibacteria;o__Vicinamibacterales;f__uncultured;g__uncultured	4.77622
d__Bacteria;p__Acidobacteriota;c__Vicinamibacteria;o__Vicinamibacterales;f__Vicinamibacteraceae;g__Vicinamibacteraceae	3.80907
d__Bacteria;p__Actinobacteriota;c__MB-A2-108;o__MB-A2-108;f__MB-A2-108;g__MB-A2-108	1.60755
d__Bacteria;p__Actinobacteriota;c__Thermoleophilia;o__Gaiellales;f__Gaiellaceae;g__Gaiella	2.01464
d__Bacteria;p__Actinobacteriota;c__Thermoleophilia;o__Gaiellales;f__uncultured;g__uncultured	2.20509
d__Bacteria;p__Actinobacteriota;c__Thermoleophilia;o__Solirubrobacterales;f__67-14;g__67-14	1.035
d__Bacteria;p__Chloroflexi;c__KD4-96;o__KD4-96;f__KD4-96;g__KD4-96	2.00095
d__Bacteria;p__Dadabacteria;c__Dadabacteriia;o__Dadabacteriales;f__Dadabacteriales;g__Dadabacteriales	1.23319
d__Bacteria;p__Firmicutes;c__Bacilli;o__Bacillales;f__Bacillaceae;g__Bacillus	1.05821
d__Bacteria;p__Gemmatimonadota;c__Gemmatimonadetes;o__Gemmatimonadales;f__Gemmatimonadaceae;g__uncultured	1.28378
d__Bacteria;p__Latescibacterota;c__Latescibacterota;o__Latescibacterota;f__Latescibacterota;g__Latescibacterota	2.14141
d__Bacteria;p__Methylomirabilota;c__Methylomirabilia;o__Methylomirabilales;f__Methylomirabilaceae;g__Sh765B-TzT-35	1.80931
d__Bacteria;p__Methylomirabilota;c__Methylomirabilia;o__Methylomirabilales;f__Methylomirabilaceae;g__wb1-A12	1.05226
d__Bacteria;p__Methylomirabilota;c__Methylomirabilia;o__Rokubacteriales;f__Rokubacteriales;g__Rokubacteriales	3.33651
d__Bacteria;p__Methylomirabilota;c__Methylomirabilia;o__Rokubacteriales;f__WX65;g__WX65	1.09094
d__Bacteria;p__NB1-j;c__NB1-j;o__NB1-j;f__NB1-j;g__NB1-j	1.78074
d__Bacteria;p__Nitrospirota;c__Thermodesulfovibrionia;o__uncultured;f__uncultured;g__uncultured	1.22426
d__Bacteria;p__Planctomycetota;c__Phycisphaerae;o__Tepidisphaerales;f__WD2101_soil_group;g__WD2101_soil_group	1.24866
d__Bacteria;p__Planctomycetota;c__Planctomycetes;o__Gemmatales;f__Gemmataceae;g__uncultured	2.62826
d__Bacteria;p__Planctomycetota;c__Planctomycetes;o__Pirellulales;f__Pirellulaceae;g__Pirellula	1.0832
d__Bacteria;p__Planctomycetota;c__Planctomycetes;o__Pirellulales;f__Pirellulaceae;g__uncultured	1.64564
d__Bacteria;p__Planctomycetota;c__Planctomycetes;o__Planctomycetales;f__uncultured;g__uncultured	1.00762
d__Bacteria;p__Proteobacteria;c__Alphaproteobacteria;o__Rhizobiales;f__Hyphomicrobiaceae;g__Pedomicrobium	1.05345
d__Bacteria;p__Proteobacteria;c__Alphaproteobacteria;o__Rhizobiales;f__Methyloligellaceae;g__uncultured	1.25997
d__Bacteria;p__Proteobacteria;c__Alphaproteobacteria;o__Rhizobiales;f__Xanthobacteraceae;__	2.60683
d__Bacteria;p__Proteobacteria;c__Alphaproteobacteria;o__Rhizobiales;f__Xanthobacteraceae;g__uncultured	2.43661
d__Bacteria;p__Proteobacteria;c__Gammaproteobacteria;o__Burkholderiales;f__B1-7BS;g__B1-7BS	1.54386
d__Bacteria;p__Verrucomicrobiota;c__Verrucomicrobiae;o__Chthoniobacterales;f__Chthoniobacteraceae;g__Candidatus_Udaeobacter	1.42602

## Sheet: S7 Table 
S7 Table List of either common or exclusive bacterial community found in sago palm-growing soils collected during the summer and rainy seasons
26 common elements in "Summer" and "Rainy":
d__Bacteria;p__Acidobacteriota;c__Vicinamibacteria;o__Subgroup_17;f__Subgroup_17;g__Subgroup_17
d__Bacteria;p__Acidobacteriota;c__Vicinamibacteria;o__Vicinamibacterales;f__uncultured;g__uncultured
d__Bacteria;p__Acidobacteriota;c__Vicinamibacteria;o__Vicinamibacterales;f__Vicinamibacteraceae;g__Vicinamibacteraceae
d__Bacteria;p__Actinobacteriota;c__MB-A2-108;o__MB-A2-108;f__MB-A2-108;g__MB-A2-108
d__Bacteria;p__Actinobacteriota;c__Thermoleophilia;o__Gaiellales;f__Gaiellaceae;g__Gaiella
d__Bacteria;p__Actinobacteriota;c__Thermoleophilia;o__Gaiellales;f__uncultured;g__uncultured
d__Bacteria;p__Actinobacteriota;c__Thermoleophilia;o__Solirubrobacterales;f__67-14;g__67-14
d__Bacteria;p__Chloroflexi;c__KD4-96;o__KD4-96;f__KD4-96;g__KD4-96
d__Bacteria;p__Dadabacteria;c__Dadabacteriia;o__Dadabacteriales;f__Dadabacteriales;g__Dadabacteriales
d__Bacteria;p__Firmicutes;c__Bacilli;o__Bacillales;f__Bacillaceae;g__Bacillus
d__Bacteria;p__Gemmatimonadota;c__Gemmatimonadetes;o__Gemmatimonadales;f__Gemmatimonadaceae;g__uncultured
d__Bacteria;p__Latescibacterota;c__Latescibacterota;o__Latescibacterota;f__Latescibacterota;g__Latescibacterota
d__Bacteria;p__Methylomirabilota;c__Methylomirabilia;o__Methylomirabilales;f__Methylomirabilaceae;g__Sh765B-TzT-35
d__Bacteria;p__Methylomirabilota;c__Methylomirabilia;o__Methylomirabilales;f__Methylomirabilaceae;g__wb1-A12
d__Bacteria;p__Methylomirabilota;c__Methylomirabilia;o__Rokubacteriales;f__Rokubacteriales;g__Rokubacteriales
d__Bacteria;p__Methylomirabilota;c__Methylomirabilia;o__Rokubacteriales;f__WX65;g__WX65
d__Bacteria;p__NB1-j;c__NB1-j;o__NB1-j;f__NB1-j;g__NB1-j
d__Bacteria;p__Nitrospirota;c__Thermodesulfovibrionia;o__uncultured;f__uncultured;g__uncultured
d__Bacteria;p__Planctomycetota;c__Phycisphaerae;o__Tepidisphaerales;f__WD2101_soil_group;g__WD2101_soil_group
d__Bacteria;p__Planctomycetota;c__Planctomycetes;o__Gemmatales;f__Gemmataceae;g__uncultured
d__Bacteria;p__Planctomycetota;c__Planctomycetes;o__Pirellulales;f__Pirellulaceae;g__uncultured
d__Bacteria;p__Proteobacteria;c__Alphaproteobacteria;o__Rhizobiales;f__Hyphomicrobiaceae;g__Pedomicrobium
d__Bacteria;p__Proteobacteria;c__Alphaproteobacteria;o__Rhizobiales;f__Methyloligellaceae;g__uncultured
d__Bacteria;p__Proteobacteria;c__Alphaproteobacteria;o__Rhizobiales;f__Xanthobacteraceae;__
d__Bacteria;p__Proteobacteria;c__Alphaproteobacteria;o__Rhizobiales;f__Xanthobacteraceae;g__uncultured
d__Bacteria;p__Proteobacteria;c__Gammaproteobacteria;o__Burkholderiales;f__B1-7BS;g__B1-7BS
5 elements included exclusively in "Summer":
d__Bacteria;p__Chloroflexi;c__Anaerolineae;o__Anaerolineales;f__Anaerolineaceae;g__uncultured
d__Bacteria;p__Sva0485;c__Sva0485;o__Sva0485;f__Sva0485;g__uncultured delta proteobacterium Sva0485
d__Bacteria;p__Acidobacteriota;c__Blastocatellia;o__11-24;f__11-24;g__11-24
d__Bacteria;p__Proteobacteria;c__Alphaproteobacteria;o__Tistrellales;f__Geminicoccaceae;g__uncultured Geminicoccaceae bacterium
d__Bacteria;p__Acidobacteriota;c__Subgroup_5;o__Subgroup_5;f__Subgroup_5;g__Subgroup_5
3 elements included exclusively in "Rainy":
d__Bacteria;p__Verrucomicrobiota;c__Verrucomicrobiae;o__Chthoniobacterales;f__Chthoniobacteraceae;g__Candidatus_Udaeobacter
d__Bacteria;p__Planctomycetota;c__Planctomycetes;o__Pirellulales;f__Pirellulaceae;g__Pirellula
d__Bacteria;p__Planctomycetota;c__Planctomycetes;o__Planctomycetales;f__uncultured;g__uncultured

## Sheet: S8 Table 
S8 Table Functional characteristics of soil bacterial communities collected in the sago palm-growing soils during the summer and rainy seasons
Functional group	Summer season (ASV abundance)						Rainy season (ASV abundance)
	S1	S2	S3	S4	S5	Avr	R1	R2	R3	R4	R5	Avr
Methanotrophy	0.00152228	0	0.00057463	0.00193933	0	0.000807248	0	0.000769527	0.00185931	0.00119601	0	0.00076497
Methanogenesis_by_CO2_reduction_with_H2	0.00484362	0.00259463	0.00387875	0	0	0.0022634	0	0	0.0021692	0.00146179	0.00714657	0.00215551
Hydrogenotrophic_methanogenesis	0.00484362	0.00259463	0.00387875	0	0	0.0022634	0	0	0.0021692	0.00146179	0.00714657	0.00215551
Methanogenesis	0.00927207	0.00351038	0.00588996	0	0	0.00373448	0	0	0.0021692	0.00358804	0.0089657	0.00294459
Methylotrophy	0.00152228	0	0.00057463	0.00193933	0	0.000807248	0	0.000769527	0.00185931	0.00119601	0	0.00076497
Chitinolysis	0	0	0.000430973	0	0.00135583	0.000357361	0	0.00307811	0.00774713	0.0377409	0	0.00971322
Dark_hydrogen_oxidation	0.00484362	0.00259463	0.00387875	0	0	0.0022634	0	0	0.0021692	0.00146179	0.00714657	0.00215551
Dark_sulfide_oxidation	0.0283698	0.002442	0.00502801	0	0.00406749	0.00798146	0.0163342	0.0482878	0.0471026	0.00451827	0.00753638	0.0247559
Dark_oxidation_of_sulfur_compounds	0.0283698	0.002442	0.00502801	0	0.00406749	0.00798146	0.0163342	0.0482878	0.0471026	0.00451827	0.00753638	0.0247559
Fermentation	0.00913368	0.000152625	0.00402241	0.00152376	0	0.0029665	0	0	0	0.0253821	0	0.00507641
Aerobic_chemoheterotrophy	0.251038	0.143926	0.210458	0.16138	0.183338	0.190028	0.250668	0.145248	0.227146	0.220997	0.352261	0.239264
Human_pathogens_pneumonia	0.0694714	0.165446	0.118948	0.153899	0.139199	0.129393	0.0903094	0.122932	0.0691044	0.0758804	0.0252079	0.0766868
Human_pathogens_all	0.0694714	0.165446	0.118948	0.153899	0.139199	0.129393	0.0903094	0.122932	0.0691044	0.0758804	0.0252079	0.0766868
Human_associated	0.0694714	0.165446	0.118948	0.153899	0.139199	0.129393	0.0903094	0.122932	0.0691044	0.0758804	0.0252079	0.0766868
Animal_parasites_or_symbionts	0.0794354	0.165446	0.134751	0.170245	0.141006	0.138177	0.105544	0.135244	0.0934304	0.0886379	0.0252079	0.0896129
Aromatic_compound_degradation	0.0184058	0.00213675	0.0129292	0.00858845	0.0069298	0.00979799	0.00204178	0.01212	0.0192129	0.0150166	0.0401507	0.0177084
Hydrocarbon_degradation	0.00152228	0	0.00057463	0.00193933	0	0.000807248	0	0.000769527	0.00185931	0.00119601	0	0.00076497
Nitrate_reduction	0.00442845	0	0.000861945	0	0	0.00105808	0.00141354	0.00461716	0.00976139	0.00704319	0.00493763	0.00555458
Predatory_or_exoparasitic	0.00927207	0.0123626	0.0126419	0.0101122	0.0280205	0.0144819	0.0223025	0.0452097	0.0387357	0.0284385	0.04171	0.0352793
Nonphotosynthetic_cyanobacteria	0.00110711	0.00228938	0	0	0	0.000679298	0	0.00230858	0.00387357	0	0	0.00123643
Photoheterotrophy	0.0167451	0.00625763	0.00732653	0.00443275	0.00979211	0.00891082	0.00675357	0.00442478	0.00511311	0.00717608	0	0.00469351
Phototrophy	0.0167451	0.00625763	0.00732653	0.00443275	0.00979211	0.00891082	0.00675357	0.00442478	0.00511311	0.00717608	0	0.00469351
Chemoheterotrophy	0.261694	0.144078	0.215486	0.164843	0.184694	0.194159	0.250668	0.149096	0.236752	0.285316	0.352261	0.254818
